# Supplementary material for: Dynamics of collective cooperation under personalised strategy updates
Source: Nat Commun. 2024 Apr 11;15:3125. doi: 10.1038/s41467-024-47380-8 (PMC11006938; doi:10.1038/s41467-024-47380-8)
Supplement: Supplementary file 4 — Source Data [file 41467_2024_47380_MOESM4_ESM.xlsx]

## Sheet: Figure 2
Figure 2a
Lattice		Small-world		Erdos-Renyi		Scale-free
Benefit-to-cost ratio, b/c	N*rho_c	Benefit-to-cost ratio, b/c	N*rho_c	Benefit-to-cost ratio, b/c	N*rho_c	Benefit-to-cost ratio, b/c	N*rho_c
6.3	0.97253	6.3	0.96927	6.4	0.976775	6.7	0.98666
6.5	0.98576	6.5	0.982125	6.6	0.986685	6.9	0.99214
6.7	0.998576	6.7	0.995945	6.8	0.998545	7.1	0.99897
6.9	1.01462	6.9	1.01161	7	1.00993	7.3	1.00443
7.1	1.0262	7.1	1.02275	7.2	1.02015	7.5	1.0115
Figure 2b
Lattice		Small-world		Erdos-Renyi		Scale-free
Benefit-to-cost ratio, b/c	N*rho_c	Benefit-to-cost ratio, b/c	N*rho_c	Benefit-to-cost ratio, b/c	N*rho_c	Benefit-to-cost ratio, b/c	N*rho_c
6.3	0.97253	6	0.97229	5.8	0.976445	5.2	0.991045
6.5	0.98576	6.2	0.985065	6	0.98792	5.4	0.99424
6.7	0.998576	6.4	0.99877	6.2	0.997365	5.6	0.99799
6.9	1.01462	6.6	1.01217	6.4	1.00825	5.8	1.00293
7.1	1.0262	6.8	1.02167	6.6	1.02264	6	1.00832
Figure 2c
Lattice		Small-world		Erdos-Renyi		Scale-free
Benefit-to-cost ratio, b/c	N*rho_c	Benefit-to-cost ratio, b/c	N*rho_c	Benefit-to-cost ratio, b/c	N*rho_c	Benefit-to-cost ratio, b/c	N*rho_c
6.3	0.97253	6.7	0.974115	7.1	0.97104	9	0.97879
6.5	0.98576	6.9	0.984435	7.3	0.98724	9.2	0.988655
6.7	0.998576	7.1	0.99797	7.5	1.001	9.4	1.00086
6.9	1.01462	7.3	1.01223	7.7	1.01345	9.6	1.00864
7.1	1.0262	7.5	1.02401	7.9	1.02331	9.8	1.0198
Figure 2d
lambda_i	Lattice	Small-world	Erdos-Renyi	Scale-free
k_i	6.7178	7.12846	7.4854	9.36895
1	6.7178	6.75177	6.82556	7.13773
1/k_i	6.7178	6.41836	6.24844	5.68138
1/k_i^2	6.7178	6.21036	5.87514	5.17111
1/k_i^3	6.7178	6.00746	5.66705	4.8837
1/k_i^4	6.7178	5.88998	5.54891	4.8479
Figure 2e
Numerical C^*
lambda_i	Lattice	Small-world	Erdos-Renyi	Scale-free
k_i	6.7178	7.12846	7.4854	9.36895
1	6.7178	6.75177	6.82556	7.13773
1/k_i	6.7178	6.41836	6.24844	5.68138
1/k_i^2	6.7178	6.21036	5.87514	5.17111
1/k_i^3	6.7178	6.00746	5.66705	4.8837
1/k_i^4	6.7178	5.88998	5.54891	4.8479
Theoretical C^*
lambda_i	Lattice	Small-world	Erdos-Renyi	Scale-free
k_i	6.6977	7.11074	7.49039	9.40617
1	6.6977	6.76437	6.8083	7.11191
1/k_i	6.6977	6.44037	6.23383	5.66768
1/k_i^2	6.6977	6.18531	5.88193	5.12583
1/k_i^3	6.6977	5.99984	5.67307	4.92025
1/k_i^4	6.6977	5.86704	5.54453	4.83231

## Sheet: Figure 4
Figure 4d			Figure 4e			Figure 4f			Figure 4g		Figure 4h
Rounds of evolution	State of hub (C=1; D=0)	Fraction of C among the hub's neighbours	Rounds of evolution	State of hub (C=1; D=0)	Fraction of C among the hub's neighbours	Rounds of evolution	State of hub (C=1; D=0)	Fraction of C among the hub's neighbours	lambda_i	q_C|C for hub	Degree	q_C|C-q_C|D (lambda_i=1/k_i)	q_C|C-q_C|D (lambda_i=1)	q_C|C-q_C|D (lambda_i=k_i)
1	0	0	1	0	0.0285714	1	0	0	1/k_i	0.456183	3	0.361901	0.347469	0.306252
2	0	0	2	0	0.0285714	2	0	0	1	0.266289	4	0.328044	0.322181	0.287835
3	0	0	3	0	0.0285714	3	0	0	k_i	0.113431	5	0.313866	0.307263	0.273992
4	0	0	4	0	0.0285714	4	0	0			6	0.318655	0.300165	0.259244
5	0	0	5	0	0.0285714	5	0	0			7	0.31029	0.28457	0.239068
6	0	0	6	0	0.0285714	6	0	0			8	0.315058	0.281814	0.231409
7	0	0	7	0	0.0285714	7	0	0			9	0.332876	0.283259	0.217697
8	0	0	8	0	0.0285714	8	0	0			11	0.307349	0.260225	0.191789
9	0	0	9	0	0.0285714	9	0	0			12	0.324278	0.257275	0.186758
10	0	0	10	0	0.0285714	10	0	0			13	0.336646	0.261167	0.184798
11	0	0	11	0	0.0285714	11	0	0			14	0.359277	0.266887	0.179235
12	0	0	12	0	0.0285714	12	0	0			20	0.38096	0.25339	0.141264
13	0	0	13	0	0.0285714	13	0	0			21	0.357277	0.244212	0.138864
14	0	0	14	0	0.0285714	14	0	0			22	0.37972	0.251419	0.13478
15	0	0	15	0	0.0285714	15	0	0			40	0.437082	0.246272	0.0913405
16	0	0	16	0	0.0285714	16	0	0
17	0	0	17	0	0.0285714	17	0	0
18	0	0	18	0	0.0285714	18	0	0
19	0	0	19	0	0.0285714	19	0	0
20	0	0	20	0	0.0285714	20	0	0
21	0	0	21	0	0.0285714	21	0	0
22	0	0	22	0	0.0285714	22	0	0
23	0	0	23	0	0.0285714	23	0	0
24	0	0	24	0	0.0285714	24	0	0
25	0	0	25	0	0.0285714	25	0	0
26	0	0	26	0	0.0285714	26	0	0
27	0	0	27	0	0.0285714	27	0	0
28	0	0	28	0	0.0285714	28	0	0
29	0	0	29	0	0.0285714	29	0	0
30	0	0	30	0	0.0285714	30	0	0
31	0	0	31	0	0.0285714	31	0	0
32	0	0	32	0	0.0285714	32	0	0
33	0	0	33	0	0.0285714	33	0	0
34	0	0	34	0	0.0285714	34	0	0
35	0	0	35	0	0.0285714	35	0	0
36	0	0	36	0	0.0285714	36	0	0
37	0	0	37	0	0.0285714	37	0	0
38	0	0	38	0	0.0285714	38	0	0
39	0	0	39	0	0.0285714	39	0	0
40	0	0	40	0	0.0285714	40	0	0
41	0	0	41	0	0.0285714	41	0	0
42	0	0	42	0	0.0285714	42	0	0
43	0	0	43	0	0.0285714	43	0	0
44	0	0	44	0	0.0285714	44	0	0
45	0	0	45	0	0.0285714	45	0	0
46	0	0	46	0	0.0285714	46	0	0
47	0	0	47	0	0.0285714	47	0	0
48	0	0	48	0	0.0285714	48	0	0
49	0	0	49	0	0.0285714	49	0	0
50	0	0	50	0	0.0285714	50	0	0
51	0	0	51	0	0.0285714	51	0	0
52	0	0	52	0	0.0285714	52	0	0
53	0	0	53	0	0.0285714	53	0	0
54	0	0	54	0	0.0285714	54	0	0
55	0	0	55	0	0.0285714	55	0	0
56	0	0	56	0	0.0285714	56	0	0
57	0	0	57	0	0.0285714	57	0	0
58	0	0	58	0	0.0285714	58	0	0
59	0	0	59	0	0.0285714	59	0	0
60	0	0	60	0	0.0285714	60	0	0
61	0	0	61	0	0.0285714	61	0	0
62	0	0	62	0	0.0285714	62	0	0
63	0	0	63	0	0.0285714	63	0	0
64	0	0	64	0	0.0285714	64	0	0
65	0	0	65	0	0.0285714	65	0	0
66	0	0	66	0	0.0285714	66	0	0
67	0	0	67	0	0.0285714	67	0	0
68	0	0	68	0	0.0285714	68	0	0
69	0	0	69	0	0.0285714	69	0	0
70	0	0	70	0	0.0285714	70	0	0
71	0	0	71	0	0.0285714	71	0	0
72	0	0	72	0	0.0285714	72	0	0
73	0	0	73	0	0.0285714	73	0	0
74	0	0	74	0	0.0285714	74	0	0
75	0	0	75	0	0.0285714	75	0	0
76	0	0	76	0	0.0285714	76	0	0
77	0	0	77	0	0.0285714	77	0	0
78	0	0	78	0	0.0285714	78	0	0
79	0	0	79	0	0.0285714	79	0	0
80	0	0	80	0	0.0285714	80	0	0
81	0	0	81	0	0.0285714	81	0	0
82	0	0	82	0	0.0285714	82	0	0
83	0	0	83	0	0.0285714	83	0	0
84	0	0	84	0	0.0285714	84	0	0
85	0	0	85	0	0.0285714	85	0	0
86	0	0	86	0	0.0285714	86	0	0
87	0	0	87	0	0.0285714	87	0	0
88	0	0.0285714	88	0	0.0285714	88	0	0
89	0	0.0285714	89	0	0.0285714	89	0	0
90	0	0.0285714	90	0	0.0285714	90	0	0
91	0	0.0285714	91	0	0.0285714	91	0	0
92	0	0.0285714	92	0	0.0285714	92	0	0
93	0	0.0285714	93	0	0.0285714	93	0	0
94	0	0.0285714	94	0	0.0285714	94	0	0
95	0	0.0285714	95	0	0.0285714	95	0	0
96	0	0.0285714	96	0	0.0285714	96	0	0
97	0	0.0285714	97	0	0.0285714	97	0	0
98	0	0.0285714	98	0	0.0285714	98	0	0
99	0	0.0285714	99	0	0.0285714	99	0	0
100	0	0.0285714	100	0	0.0285714	100	0	0
101	0	0.0285714	101	0	0.0285714	101	0	0
102	0	0.0285714	102	0	0.0285714	102	0	0
103	0	0.0285714	103	0	0.0285714	103	0	0
104	0	0.0285714	104	0	0.0285714	104	0	0
105	0	0.0285714	105	0	0.0285714	105	0	0
106	0	0.0285714	106	0	0.0285714	106	0	0
107	0	0.0285714	107	0	0.0285714	107	0	0
108	0	0.0285714	108	0	0.0285714	108	0	0
109	0	0.0285714	109	0	0.0285714	109	0	0
110	0	0.0285714	110	0	0.0285714	110	0	0
111	0	0.0285714	111	0	0.0285714	111	0	0
112	0	0.0285714	112	0	0.0285714	112	0	0
113	0	0.0285714	113	0	0.0285714	113	0	0
114	0	0.0285714	114	0	0.0285714	114	0	0
115	0	0.0285714	115	0	0.0285714	115	0	0
116	0	0.0285714	116	0	0.0285714	116	0	0
117	0	0.0285714	117	0	0.0285714	117	0	0
118	0	0.0285714	118	0	0.0285714	118	0	0
119	0	0.0285714	119	0	0.0285714	119	0	0
120	0	0.0285714	120	0	0.0285714	120	0	0
121	0	0.0285714	121	0	0.0285714	121	0	0
122	0	0.0285714	122	0	0.0285714	122	0	0
123	0	0.0285714	123	0	0.0285714	123	0	0
124	0	0.0285714	124	0	0.0285714	124	0	0
125	0	0.0285714	125	0	0.0285714	125	0	0
126	0	0.0285714	126	0	0.0285714	126	0	0
127	0	0.0285714	127	0	0.0285714	127	0	0
128	0	0.0285714	128	0	0.0285714	128	0	0
129	0	0.0285714	129	0	0.0285714	129	0	0
130	0	0.0285714	130	0	0.0285714	130	0	0
131	0	0.0285714	131	0	0.0285714	131	0	0
132	0	0.0285714	132	0	0.0285714	132	0	0
133	0	0.0285714	133	0	0.0285714	133	0	0
134	0	0.0285714	134	0	0.0285714	134	0	0
135	0	0.0285714	135	0	0.0285714	135	0	0
136	0	0.0285714	136	0	0.0285714	136	0	0
137	0	0.0285714	137	0	0.0285714	137	0	0
138	0	0.0285714	138	0	0.0285714	138	0	0
139	0	0.0285714	139	0	0.0285714	139	0	0
140	0	0.0285714	140	0	0.0285714	140	0	0
141	0	0.0285714	141	0	0.0285714	141	0	0
142	0	0.0285714	142	0	0.0285714	142	0	0
143	0	0.0285714	143	0	0.0285714	143	0	0
144	0	0.0285714	144	0	0.0285714	144	0	0
145	0	0.0285714	145	0	0.0285714	145	0	0
146	0	0.0285714	146	0	0.0285714	146	0	0
147	0	0.0285714	147	0	0.0285714	147	0	0
148	0	0.0285714	148	0	0.0285714	148	0	0
149	0	0.0285714	149	0	0.0285714	149	0	0
150	0	0.0285714	150	0	0.0285714	150	0	0
151	0	0.0571429	151	0	0.0285714	151	0	0
152	0	0.0571429	152	0	0.0285714	152	0	0
153	0	0.0571429	153	0	0.0285714	153	0	0
154	0	0.0571429	154	0	0.0285714	154	0	0
155	0	0.0571429	155	0	0.0285714	155	0	0
156	0	0.0571429	156	0	0.0285714	156	0	0
157	0	0.0571429	157	0	0.0285714	157	0	0
158	0	0.0571429	158	0	0.0285714	158	0	0
159	0	0.0571429	159	0	0.0285714	159	0	0
160	0	0.0571429	160	0	0.0285714	160	0	0
161	0	0.0571429	161	0	0.0285714	161	0	0
162	0	0.0571429	162	0	0.0285714	162	0	0
163	0	0.0571429	163	0	0.0285714	163	0	0
164	0	0.0571429	164	0	0.0285714	164	0	0
165	0	0.0571429	165	0	0.0285714	165	0	0
166	0	0.0571429	166	0	0.0285714	166	0	0
167	0	0.0571429	167	0	0.0285714	167	0	0
168	0	0.0571429	168	0	0.0285714	168	0	0
169	0	0.0571429	169	0	0.0285714	169	0	0
170	0	0.0571429	170	0	0.0285714	170	0	0
171	0	0.0571429	171	0	0.0285714	171	0	0
172	0	0.0571429	172	0	0.0285714	172	0	0
173	0	0.0571429	173	0	0.0285714	173	0	0
174	0	0.0571429	174	0	0.0285714	174	0	0
175	0	0.0571429	175	0	0.0285714	175	0	0
176	0	0.0571429	176	0	0.0285714	176	0	0
177	0	0.0571429	177	0	0.0285714	177	0	0
178	0	0.0571429	178	0	0.0285714	178	0	0
179	0	0.0571429	179	0	0.0285714	179	0	0
180	0	0.0571429	180	0	0.0285714	180	0	0
181	0	0.0571429	181	0	0.0285714	181	0	0
182	0	0.0571429	182	0	0.0285714	182	0	0
183	0	0.0571429	183	0	0.0285714	183	0	0
184	0	0.0571429	184	0	0.0285714	184	0	0
185	0	0.0571429	185	0	0.0285714	185	0	0
186	0	0.0571429	186	0	0.0285714	186	0	0
187	0	0.0571429	187	0	0.0285714	187	0	0
188	0	0.0571429	188	0	0.0285714	188	0	0
189	0	0.0571429	189	0	0.0285714	189	0	0
190	0	0.0571429	190	0	0.0285714	190	0	0
191	0	0.0571429	191	0	0.0285714	191	0	0
192	0	0.0571429	192	0	0.0285714	192	0	0
193	0	0.0571429	193	0	0.0285714	193	0	0
194	0	0.0571429	194	0	0.0285714	194	0	0
195	0	0.0857143	195	0	0.0285714	195	0	0
196	0	0.0857143	196	0	0.0285714	196	0	0
197	0	0.0857143	197	0	0.0285714	197	0	0
198	0	0.0857143	198	0	0.0285714	198	0	0
199	0	0.0857143	199	0	0.0285714	199	0	0
200	0	0.0857143	200	0	0.0285714	200	0	0
201	0	0.0857143	201	0	0.0285714	201	0	0
202	0	0.0571429	202	0	0.0285714	202	0	0
203	0	0.0571429	203	0	0.0285714	203	0	0
204	0	0.0571429	204	0	0.0285714	204	0	0
205	0	0.0571429	205	0	0.0285714	205	0	0
206	0	0.0571429	206	0	0.0285714	206	0	0
207	0	0.0571429	207	0	0.0285714	207	0	0
208	0	0.0571429	208	0	0.0285714	208	0	0
209	0	0.0571429	209	0	0.0285714	209	0	0
210	0	0.0571429	210	0	0.0285714	210	0	0
211	0	0.0571429	211	0	0.0285714	211	0	0
212	0	0.0571429	212	0	0.0285714	212	0	0
213	0	0.0571429	213	0	0.0285714	213	0	0
214	0	0.0571429	214	0	0.0285714	214	0	0
215	0	0.0571429	215	0	0.0285714	215	0	0
216	0	0.0571429	216	0	0.0285714	216	0	0
217	0	0.0571429	217	0	0.0285714	217	0	0
218	0	0.0571429	218	0	0.0285714	218	0	0
219	0	0.0571429	219	0	0.0285714	219	0	0
220	0	0.0571429	220	0	0.0285714	220	0	0
221	0	0.0571429	221	0	0.0285714	221	0	0
222	0	0.0571429	222	0	0.0285714	222	0	0
223	0	0.0571429	223	0	0.0285714	223	0	0
224	0	0.0571429	224	0	0.0285714	224	0	0
225	0	0.0571429	225	0	0.0285714	225	0	0
226	0	0.0571429	226	0	0.0285714	226	0	0
227	0	0.0571429	227	0	0.0285714	227	0	0
228	0	0.0571429	228	0	0.0285714	228	0	0
229	0	0.0571429	229	0	0.0285714	229	0	0
230	0	0.0571429	230	0	0.0285714	230	0	0
231	0	0.0571429	231	0	0.0285714	231	0	0
232	0	0.0285714	232	0	0.0285714	232	0	0
233	0	0.0285714	233	0	0.0285714	233	0	0
234	0	0.0285714	234	0	0.0285714	234	0	0
235	0	0.0285714	235	0	0.0285714	235	0	0
236	0	0.0285714	236	0	0.0285714	236	0	0
237	0	0.0285714	237	0	0.0285714	237	0	0
238	0	0.0285714	238	0	0.0285714	238	0	0
239	0	0.0285714	239	0	0.0285714	239	0	0
240	0	0.0285714	240	0	0.0285714	240	0	0
241	0	0.0285714	241	0	0.0285714	241	0	0
242	0	0.0285714	242	0	0.0285714	242	0	0
243	0	0.0285714	243	0	0.0285714	243	0	0
244	0	0.0285714	244	0	0.0285714	244	0	0
245	0	0.0285714	245	0	0.0285714	245	0	0
246	0	0.0285714	246	0	0.0285714	246	0	0
247	0	0.0285714	247	0	0.0285714	247	0	0
248	0	0.0285714	248	0	0.0285714	248	0	0
249	0	0.0285714	249	0	0.0285714	249	0	0
250	0	0.0285714	250	0	0.0285714	250	0	0
251	0	0.0285714	251	0	0.0285714	251	0	0
252	0	0.0285714	252	0	0.0285714	252	0	0
253	0	0.0285714	253	0	0.0285714	253	0	0
254	0	0.0285714	254	0	0.0285714	254	0	0
255	0	0.0285714	255	0	0.0285714	255	0	0
256	0	0.0285714	256	0	0.0285714	256	0	0
257	0	0.0285714	257	0	0.0285714	257	0	0
258	0	0.0285714	258	0	0.0285714	258	0	0
259	0	0.0285714	259	0	0.0285714	259	0	0
260	0	0.0285714	260	0	0.0285714	260	0	0
261	0	0.0285714	261	0	0.0285714	261	0	0
262	0	0.0285714	262	0	0.0285714	262	0	0
263	0	0.0285714	263	0	0.0285714	263	0	0
264	0	0.0285714	264	0	0.0285714	264	0	0
265	0	0.0571429	265	0	0.0285714	265	0	0
266	0	0.0571429	266	0	0.0285714	266	0	0
267	0	0.0571429	267	0	0.0285714	267	0	0
268	0	0.0571429	268	0	0.0285714	268	0	0
269	0	0.0571429	269	0	0.0285714	269	0	0
270	0	0.0571429	270	0	0.0285714	270	0	0
271	0	0.0571429	271	0	0.0285714	271	0	0
272	0	0.0571429	272	0	0.0285714	272	0	0
273	0	0.0571429	273	0	0.0285714	273	0	0
274	0	0.0571429	274	0	0.0285714	274	0	0
275	0	0.0571429	275	0	0.0285714	275	0	0
276	0	0.0571429	276	0	0.0285714	276	0	0
277	0	0.0571429	277	0	0.0285714	277	0	0
278	0	0.0571429	278	0	0.0285714	278	0	0
279	0	0.0571429	279	0	0.0285714	279	0	0
280	0	0.0571429	280	0	0.0285714	280	0	0
281	0	0.0571429	281	0	0.0285714	281	0	0
282	0	0.0571429	282	0	0.0285714	282	0	0
283	0	0.0571429	283	0	0.0285714	283	0	0
284	0	0.0571429	284	0	0.0285714	284	0	0
285	0	0.0571429	285	0	0.0285714	285	0	0
286	0	0.0571429	286	0	0.0571429	286	0	0
287	0	0.0571429	287	0	0.0571429	287	0	0
288	0	0.0571429	288	0	0.0571429	288	0	0
289	0	0.0571429	289	0	0.0571429	289	0	0
290	0	0.0571429	290	0	0.0571429	290	0	0
291	0	0.0571429	291	0	0.0571429	291	0	0
292	0	0.0571429	292	0	0.0571429	292	0	0
293	0	0.0571429	293	0	0.0571429	293	0	0
294	0	0.0571429	294	0	0.0857143	294	0	0
295	0	0.0571429	295	0	0.0857143	295	0	0
296	0	0.0571429	296	0	0.0857143	296	0	0
297	0	0.0571429	297	0	0.0857143	297	0	0
298	0	0.0571429	298	0	0.0857143	298	0	0
299	0	0.0857143	299	0	0.0857143	299	0	0
300	0	0.0857143	300	0	0.0857143	300	0	0
301	0	0.0857143	301	0	0.0857143	301	0	0
302	0	0.0857143	302	0	0.0857143	302	0	0
303	0	0.0857143	303	0	0.0857143	303	0	0
304	0	0.0857143	304	0	0.0857143	304	0	0
305	0	0.0857143	305	0	0.0857143	305	0	0
306	0	0.0571429	306	0	0.0857143	306	0	0
307	0	0.0571429	307	0	0.0857143	307	0	0
308	0	0.0571429	308	0	0.0857143	308	0	0.0285714
309	0	0.0571429	309	0	0.0857143	309	0	0.0285714
310	0	0.0571429	310	0	0.0857143	310	0	0.0285714
311	0	0.0571429	311	0	0.0857143	311	0	0.0285714
312	0	0.0571429	312	0	0.0857143	312	1	0.0285714
313	0	0.0571429	313	0	0.0857143	313	1	0.0285714
314	0	0.0857143	314	0	0.0857143	314	1	0.0285714
315	0	0.0857143	315	0	0.0857143	315	1	0.0285714
316	0	0.0857143	316	0	0.0857143	316	1	0.0571429
317	0	0.0857143	317	0	0.0857143	317	0	0.0571429
318	0	0.0857143	318	0	0.0857143	318	0	0.0571429
319	0	0.0857143	319	0	0.0571429	319	0	0.0571429
320	0	0.0857143	320	0	0.0571429	320	0	0.0857143
321	0	0.0857143	321	0	0.0571429	321	0	0.0857143
322	0	0.0857143	322	0	0.0571429	322	0	0.0857143
323	0	0.0857143	323	0	0.0571429	323	0	0.0857143
324	0	0.114286	324	0	0.0571429	324	0	0.0857143
325	0	0.114286	325	0	0.0571429	325	0	0.0857143
326	0	0.114286	326	0	0.0571429	326	0	0.0857143
327	0	0.114286	327	0	0.0571429	327	0	0.0857143
328	0	0.142857	328	0	0.0571429	328	0	0.0857143
329	0	0.142857	329	0	0.0571429	329	0	0.0857143
330	0	0.142857	330	0	0.0571429	330	0	0.0857143
331	0	0.114286	331	0	0.0571429	331	0	0.0857143
332	0	0.114286	332	0	0.0571429	332	0	0.0857143
333	0	0.114286	333	0	0.0571429	333	0	0.0857143
334	0	0.114286	334	0	0.0571429	334	0	0.0857143
335	0	0.114286	335	0	0.0571429	335	0	0.0857143
336	0	0.114286	336	0	0.0571429	336	0	0.0857143
337	0	0.114286	337	0	0.0571429	337	0	0.0857143
338	0	0.114286	338	0	0.0571429	338	0	0.0857143
339	0	0.114286	339	0	0.0571429	339	0	0.0857143
340	0	0.0857143	340	0	0.0571429	340	0	0.0857143
341	0	0.0857143	341	0	0.0571429	341	0	0.0857143
342	0	0.0857143	342	0	0.0571429	342	0	0.0857143
343	0	0.0857143	343	0	0.0571429	343	0	0.0857143
344	0	0.0857143	344	0	0.0571429	344	0	0.0857143
345	0	0.0857143	345	0	0.0571429	345	0	0.0857143
346	0	0.0857143	346	0	0.0571429	346	0	0.0857143
347	0	0.0857143	347	0	0.0571429	347	0	0.0857143
348	0	0.0857143	348	0	0.0571429	348	0	0.0857143
349	0	0.0857143	349	0	0.0571429	349	0	0.0857143
350	0	0.0857143	350	0	0.0571429	350	0	0.0857143
351	0	0.0857143	351	0	0.0285714	351	0	0.0857143
352	0	0.0857143	352	0	0.0285714	352	0	0.0857143
353	0	0.0857143	353	0	0.0285714	353	0	0.0857143
354	0	0.0857143	354	0	0.0285714	354	0	0.114286
355	0	0.0857143	355	0	0.0285714	355	0	0.114286
356	0	0.0857143	356	0	0.0285714	356	0	0.114286
357	0	0.0857143	357	0	0.0285714	357	0	0.114286
358	0	0.0857143	358	0	0.0285714	358	0	0.114286
359	0	0.0857143	359	0	0.0285714	359	0	0.114286
360	0	0.0857143	360	0	0.0285714	360	0	0.114286
361	0	0.0857143	361	0	0.0285714	361	1	0.114286
362	0	0.0857143	362	0	0.0285714	362	1	0.114286
363	0	0.0857143	363	0	0.0285714	363	1	0.0857143
364	0	0.0857143	364	0	0.0285714	364	1	0.0857143
365	0	0.114286	365	0	0.0285714	365	1	0.0857143
366	0	0.114286	366	0	0.0285714	366	1	0.0857143
367	0	0.114286	367	0	0.0285714	367	1	0.0857143
368	0	0.114286	368	0	0.0285714	368	1	0.0857143
369	0	0.114286	369	0	0.0285714	369	1	0.114286
370	0	0.114286	370	0	0.0285714	370	0	0.114286
371	0	0.114286	371	0	0.0285714	371	0	0.114286
372	0	0.114286	372	0	0.0285714	372	0	0.114286
373	0	0.114286	373	0	0.0285714	373	0	0.114286
374	0	0.114286	374	0	0.0285714	374	0	0.114286
375	0	0.0857143	375	0	0.0285714	375	0	0.114286
376	0	0.0857143	376	0	0.0571429	376	0	0.0857143
377	0	0.0857143	377	0	0.0571429	377	0	0.0857143
378	0	0.0857143	378	0	0.0571429	378	0	0.0857143
379	0	0.0857143	379	0	0.0571429	379	0	0.0571429
380	0	0.0857143	380	0	0.0571429	380	0	0.0571429
381	0	0.0857143	381	0	0.0571429	381	0	0.0571429
382	0	0.0857143	382	0	0.0571429	382	0	0.0571429
383	0	0.0857143	383	0	0.0571429	383	0	0.0571429
384	0	0.0857143	384	0	0.0571429	384	0	0.0571429
385	0	0.0857143	385	0	0.0571429	385	0	0.0571429
386	0	0.0857143	386	0	0.0571429	386	0	0.0571429
387	0	0.0857143	387	0	0.0571429	387	0	0.0571429
388	0	0.0857143	388	0	0.0571429	388	0	0.0571429
389	0	0.0857143	389	0	0.0571429	389	0	0.0571429
390	0	0.0857143	390	0	0.0571429	390	0	0.0285714
391	0	0.0857143	391	0	0.0571429	391	0	0.0285714
392	0	0.0857143	392	0	0.0571429	392	0	0.0285714
393	0	0.114286	393	0	0.0571429	393	0	0.0285714
394	0	0.114286	394	0	0.0571429	394	0	0.0285714
395	0	0.114286	395	0	0.0571429	395	0	0.0571429
396	0	0.114286	396	0	0.0571429	396	0	0.0571429
397	0	0.142857	397	0	0.0571429	397	0	0.0571429
398	0	0.142857	398	0	0.0571429	398	0	0.0571429
399	0	0.142857	399	0	0.0571429	399	0	0.0571429
400	0	0.142857	400	0	0.0571429	400	0	0.0571429
401	0	0.142857	401	0	0.0571429	401	0	0.0571429
402	0	0.142857	402	0	0.0571429	402	0	0.0571429
403	0	0.142857	403	0	0.0571429	403	0	0.0571429
404	0	0.142857	404	0	0.0571429	404	0	0.0571429
405	0	0.142857	405	0	0.0571429	405	0	0.0571429
406	0	0.142857	406	0	0.0571429	406	0	0.0571429
407	0	0.142857	407	0	0.0571429	407	0	0.0857143
408	0	0.142857	408	0	0.0571429	408	0	0.0857143
409	0	0.142857	409	0	0.0571429	409	0	0.0857143
410	0	0.142857	410	0	0.0571429	410	0	0.0857143
411	0	0.142857	411	0	0.0571429	411	0	0.0857143
412	0	0.142857	412	0	0.0571429	412	0	0.0857143
413	0	0.142857	413	0	0.0571429	413	0	0.0857143
414	0	0.171429	414	0	0.0571429	414	0	0.0857143
415	0	0.171429	415	0	0.0571429	415	0	0.0857143
416	0	0.171429	416	0	0.0571429	416	0	0.114286
417	0	0.171429	417	0	0.0571429	417	0	0.114286
418	0	0.171429	418	0	0.0571429	418	0	0.114286
419	0	0.171429	419	0	0.0571429	419	0	0.114286
420	0	0.171429	420	0	0.0571429	420	0	0.114286
421	0	0.171429	421	0	0.0571429	421	0	0.114286
422	0	0.171429	422	0	0.0571429	422	0	0.114286
423	0	0.171429	423	0	0.0571429	423	0	0.114286
424	0	0.2	424	0	0.0571429	424	0	0.114286
425	0	0.2	425	0	0.0571429	425	0	0.114286
426	0	0.2	426	0	0.0571429	426	0	0.114286
427	0	0.171429	427	0	0.0571429	427	0	0.0857143
428	0	0.171429	428	0	0.0571429	428	0	0.0857143
429	0	0.142857	429	0	0.0571429	429	0	0.0857143
430	0	0.142857	430	0	0.0571429	430	0	0.114286
431	0	0.142857	431	0	0.0571429	431	0	0.114286
432	0	0.142857	432	0	0.0571429	432	0	0.114286
433	0	0.142857	433	0	0.0571429	433	0	0.114286
434	0	0.142857	434	0	0.0571429	434	0	0.114286
435	0	0.142857	435	0	0.0571429	435	0	0.114286
436	0	0.142857	436	0	0.0285714	436	0	0.142857
437	0	0.142857	437	0	0.0285714	437	0	0.114286
438	0	0.142857	438	0	0.0285714	438	0	0.114286
439	0	0.142857	439	0	0.0285714	439	0	0.114286
440	0	0.142857	440	0	0.0285714	440	0	0.114286
441	0	0.142857	441	0	0.0285714	441	0	0.114286
442	0	0.142857	442	0	0.0285714	442	0	0.114286
443	0	0.142857	443	0	0.0285714	443	0	0.142857
444	0	0.142857	444	0	0.0285714	444	0	0.142857
445	0	0.142857	445	0	0.0285714	445	0	0.142857
446	0	0.142857	446	0	0.0571429	446	0	0.142857
447	0	0.142857	447	0	0.0571429	447	0	0.142857
448	0	0.142857	448	0	0.0571429	448	0	0.142857
449	0	0.142857	449	0	0.0571429	449	0	0.142857
450	0	0.142857	450	0	0.0571429	450	0	0.142857
451	0	0.142857	451	0	0.0571429	451	0	0.142857
452	0	0.142857	452	0	0.0571429	452	0	0.142857
453	0	0.142857	453	0	0.0571429	453	0	0.142857
454	0	0.142857	454	0	0.0571429	454	0	0.142857
455	0	0.142857	455	0	0.0571429	455	0	0.142857
456	0	0.142857	456	0	0.0571429	456	0	0.142857
457	0	0.142857	457	0	0.0571429	457	0	0.142857
458	0	0.142857	458	0	0.0571429	458	0	0.142857
459	0	0.142857	459	0	0.0571429	459	0	0.142857
460	0	0.142857	460	0	0.0571429	460	1	0.142857
461	0	0.142857	461	0	0.0571429	461	1	0.142857
462	0	0.114286	462	0	0.0571429	462	1	0.142857
463	0	0.114286	463	0	0.0571429	463	1	0.142857
464	0	0.114286	464	0	0.0571429	464	1	0.142857
465	0	0.114286	465	0	0.0571429	465	1	0.142857
466	0	0.114286	466	0	0.0571429	466	1	0.142857
467	0	0.114286	467	0	0.0571429	467	1	0.142857
468	0	0.114286	468	0	0.0571429	468	1	0.142857
469	0	0.114286	469	0	0.0571429	469	1	0.142857
470	0	0.114286	470	0	0.0571429	470	1	0.142857
471	0	0.114286	471	0	0.0571429	471	1	0.142857
472	0	0.114286	472	0	0.0571429	472	1	0.142857
473	0	0.114286	473	0	0.0571429	473	1	0.142857
474	0	0.114286	474	0	0.0571429	474	1	0.142857
475	0	0.114286	475	0	0.0571429	475	1	0.171429
476	0	0.114286	476	0	0.0571429	476	1	0.171429
477	0	0.142857	477	0	0.0571429	477	1	0.171429
478	0	0.142857	478	0	0.0571429	478	1	0.171429
479	0	0.142857	479	0	0.0571429	479	1	0.171429
480	0	0.142857	480	0	0.0571429	480	1	0.171429
481	0	0.142857	481	0	0.0285714	481	1	0.2
482	0	0.142857	482	0	0.0285714	482	1	0.2
483	0	0.142857	483	0	0.0285714	483	1	0.2
484	0	0.142857	484	0	0.0285714	484	1	0.2
485	0	0.142857	485	0	0.0285714	485	1	0.2
486	0	0.142857	486	0	0.0285714	486	1	0.2
487	0	0.142857	487	0	0.0285714	487	1	0.2
488	0	0.142857	488	0	0.0571429	488	1	0.171429
489	0	0.171429	489	0	0.0571429	489	1	0.171429
490	0	0.171429	490	0	0.0571429	490	1	0.171429
491	0	0.171429	491	0	0.0571429	491	1	0.2
492	0	0.171429	492	0	0.0571429	492	1	0.2
493	0	0.171429	493	0	0.0571429	493	1	0.2
494	0	0.171429	494	0	0.0571429	494	1	0.2
495	0	0.2	495	0	0.0571429	495	1	0.2
496	0	0.2	496	0	0.0571429	496	1	0.2
497	0	0.2	497	0	0.0571429	497	1	0.2
498	0	0.2	498	0	0.0571429	498	1	0.2
499	0	0.2	499	0	0.0571429	499	1	0.2
500	0	0.2	500	0	0.0571429	500	1	0.2
501	0	0.2	501	0	0.0571429	501	1	0.228571
502	0	0.2	502	0	0.0571429	502	1	0.228571
503	0	0.2	503	0	0.0571429	503	1	0.228571
504	0	0.2	504	0	0.0571429	504	1	0.228571
505	0	0.2	505	0	0.0571429	505	1	0.228571
506	0	0.2	506	0	0.0571429	506	1	0.228571
507	0	0.2	507	0	0.0571429	507	1	0.228571
508	0	0.2	508	0	0.0571429	508	1	0.228571
509	0	0.2	509	0	0.0571429	509	1	0.228571
510	0	0.2	510	0	0.0571429	510	1	0.228571
511	0	0.2	511	0	0.0571429	511	0	0.228571
512	0	0.2	512	0	0.0571429	512	0	0.228571
513	0	0.2	513	0	0.0571429	513	0	0.228571
514	0	0.2	514	0	0.0571429	514	0	0.228571
515	0	0.2	515	0	0.0571429	515	0	0.228571
516	0	0.2	516	0	0.0571429	516	0	0.228571
517	0	0.2	517	0	0.0571429	517	0	0.228571
518	0	0.2	518	0	0.0571429	518	0	0.228571
519	0	0.2	519	0	0.0571429	519	0	0.228571
520	0	0.2	520	0	0.0571429	520	0	0.228571
521	0	0.2	521	0	0.0571429	521	0	0.257143
522	0	0.2	522	0	0.0571429	522	0	0.257143
523	0	0.2	523	0	0.0571429	523	0	0.257143
524	0	0.2	524	0	0.0571429	524	0	0.257143
525	0	0.228571	525	0	0.0571429	525	1	0.257143
526	0	0.257143	526	0	0.0571429	526	1	0.257143
527	0	0.257143	527	0	0.0571429	527	1	0.257143
528	0	0.257143	528	0	0.0571429	528	1	0.257143
529	0	0.257143	529	0	0.0571429	529	1	0.257143
530	0	0.257143	530	0	0.0571429	530	1	0.257143
531	0	0.257143	531	0	0.0571429	531	1	0.257143
532	0	0.257143	532	0	0.0571429	532	1	0.257143
533	0	0.257143	533	0	0.0571429	533	1	0.257143
534	0	0.257143	534	0	0.0571429	534	1	0.257143
535	0	0.257143	535	0	0.0571429	535	1	0.257143
536	0	0.257143	536	0	0.0571429	536	0	0.257143
537	0	0.257143	537	0	0.0571429	537	0	0.257143
538	0	0.257143	538	0	0.0571429	538	0	0.228571
539	0	0.257143	539	0	0.0571429	539	0	0.228571
540	0	0.257143	540	0	0.0571429	540	0	0.257143
541	0	0.257143	541	0	0.0571429	541	0	0.257143
542	0	0.257143	542	0	0.0571429	542	0	0.257143
543	0	0.257143	543	0	0.0571429	543	0	0.257143
544	0	0.257143	544	0	0.0571429	544	0	0.257143
545	0	0.228571	545	0	0.0571429	545	0	0.285714
546	0	0.257143	546	0	0.0571429	546	0	0.285714
547	0	0.257143	547	0	0.0571429	547	0	0.285714
548	0	0.257143	548	0	0.0571429	548	0	0.285714
549	0	0.257143	549	0	0.0571429	549	0	0.314286
550	0	0.257143	550	0	0.0571429	550	0	0.314286
551	0	0.257143	551	0	0.0571429	551	0	0.314286
552	0	0.257143	552	0	0.0571429	552	0	0.314286
553	0	0.257143	553	0	0.0571429	553	0	0.314286
554	0	0.257143	554	0	0.0571429	554	0	0.314286
555	0	0.257143	555	0	0.0571429	555	0	0.314286
556	0	0.257143	556	0	0.0571429	556	0	0.314286
557	0	0.257143	557	0	0.0571429	557	0	0.285714
558	0	0.257143	558	0	0.0571429	558	0	0.285714
559	0	0.257143	559	0	0.0571429	559	0	0.285714
560	0	0.257143	560	0	0.0571429	560	0	0.285714
561	0	0.257143	561	0	0.0571429	561	0	0.285714
562	0	0.257143	562	0	0.0571429	562	0	0.285714
563	0	0.257143	563	0	0.0571429	563	0	0.285714
564	0	0.257143	564	0	0.0571429	564	0	0.285714
565	0	0.257143	565	0	0.0571429	565	0	0.285714
566	0	0.257143	566	0	0.0571429	566	0	0.285714
567	0	0.257143	567	0	0.0571429	567	0	0.285714
568	0	0.257143	568	0	0.0571429	568	0	0.285714
569	0	0.257143	569	0	0.0571429	569	0	0.314286
570	0	0.285714	570	0	0.0571429	570	0	0.314286
571	0	0.285714	571	0	0.0571429	571	0	0.314286
572	0	0.285714	572	0	0.0857143	572	0	0.314286
573	0	0.285714	573	0	0.0857143	573	0	0.314286
574	0	0.285714	574	0	0.0857143	574	0	0.314286
575	0	0.285714	575	0	0.0857143	575	0	0.314286
576	0	0.285714	576	0	0.0857143	576	0	0.314286
577	0	0.285714	577	0	0.0857143	577	0	0.314286
578	0	0.285714	578	0	0.0857143	578	0	0.314286
579	0	0.285714	579	0	0.0857143	579	0	0.314286
580	0	0.285714	580	0	0.0857143	580	0	0.285714
581	0	0.285714	581	0	0.0857143	581	0	0.285714
582	0	0.285714	582	0	0.0857143	582	0	0.285714
583	0	0.285714	583	0	0.0857143	583	0	0.285714
584	0	0.285714	584	0	0.0857143	584	0	0.285714
585	0	0.285714	585	0	0.0857143	585	0	0.285714
586	0	0.257143	586	0	0.0857143	586	0	0.285714
587	0	0.257143	587	0	0.0857143	587	0	0.285714
588	0	0.257143	588	0	0.0857143	588	0	0.285714
589	0	0.228571	589	0	0.0857143	589	0	0.314286
590	0	0.228571	590	0	0.0857143	590	0	0.314286
591	0	0.228571	591	0	0.0857143	591	0	0.314286
592	0	0.228571	592	0	0.0857143	592	0	0.314286
593	0	0.228571	593	0	0.0857143	593	0	0.314286
594	0	0.228571	594	0	0.0857143	594	0	0.314286
595	0	0.257143	595	0	0.0857143	595	0	0.342857
596	0	0.257143	596	0	0.0857143	596	0	0.314286
597	0	0.257143	597	0	0.114286	597	0	0.314286
598	0	0.257143	598	0	0.114286	598	0	0.285714
599	0	0.257143	599	0	0.114286	599	0	0.285714
600	0	0.257143	600	0	0.114286	600	0	0.257143
601	0	0.257143	601	0	0.114286	601	0	0.257143
602	0	0.257143	602	0	0.114286	602	0	0.257143
603	0	0.257143	603	0	0.114286	603	0	0.257143
604	0	0.285714	604	0	0.114286	604	0	0.257143
605	0	0.285714	605	0	0.114286	605	0	0.257143
606	0	0.314286	606	0	0.114286	606	0	0.257143
607	0	0.314286	607	0	0.114286	607	0	0.228571
608	0	0.314286	608	0	0.114286	608	0	0.228571
609	0	0.314286	609	0	0.114286	609	0	0.228571
610	0	0.314286	610	0	0.114286	610	0	0.228571
611	0	0.314286	611	0	0.114286	611	0	0.228571
612	0	0.314286	612	0	0.114286	612	0	0.2
613	0	0.314286	613	0	0.114286	613	0	0.2
614	0	0.314286	614	0	0.114286	614	0	0.2
615	0	0.314286	615	0	0.0857143	615	0	0.2
616	0	0.285714	616	0	0.0857143	616	0	0.2
617	0	0.285714	617	0	0.0857143	617	0	0.228571
618	0	0.285714	618	0	0.0857143	618	0	0.228571
619	0	0.285714	619	0	0.0857143	619	0	0.228571
620	0	0.285714	620	0	0.0857143	620	0	0.228571
621	0	0.285714	621	0	0.0857143	621	0	0.257143
622	0	0.285714	622	0	0.0857143	622	0	0.257143
623	0	0.285714	623	0	0.0857143	623	0	0.257143
624	0	0.285714	624	0	0.0857143	624	0	0.257143
625	0	0.314286	625	0	0.0571429	625	0	0.257143
626	0	0.314286	626	0	0.0571429	626	0	0.257143
627	0	0.342857	627	0	0.0571429	627	0	0.228571
628	0	0.342857	628	0	0.0571429	628	0	0.228571
629	0	0.342857	629	0	0.0571429	629	0	0.228571
630	0	0.342857	630	0	0.0571429	630	0	0.228571
631	0	0.314286	631	0	0.0571429	631	0	0.228571
632	0	0.314286	632	0	0.0571429	632	0	0.228571
633	0	0.314286	633	0	0.0571429	633	0	0.228571
634	0	0.285714	634	0	0.0571429	634	0	0.228571
635	0	0.285714	635	0	0.0571429	635	0	0.228571
636	0	0.285714	636	0	0.0571429	636	0	0.228571
637	0	0.285714	637	0	0.0571429	637	0	0.228571
638	0	0.285714	638	0	0.0571429	638	0	0.228571
639	0	0.285714	639	0	0.0571429	639	0	0.228571
640	0	0.285714	640	0	0.0571429	640	0	0.228571
641	0	0.314286	641	0	0.0571429	641	0	0.228571
642	0	0.285714	642	0	0.0571429	642	0	0.228571
643	0	0.257143	643	0	0.0571429	643	0	0.228571
644	0	0.257143	644	0	0.0571429	644	0	0.257143
645	0	0.257143	645	0	0.0571429	645	0	0.257143
646	0	0.257143	646	0	0.0571429	646	0	0.257143
647	0	0.257143	647	0	0.0571429	647	0	0.257143
648	0	0.257143	648	0	0.0571429	648	0	0.257143
649	0	0.257143	649	0	0.0571429	649	0	0.257143
650	0	0.257143	650	0	0.0571429	650	0	0.257143
651	0	0.257143	651	0	0.0571429	651	0	0.257143
652	0	0.257143	652	0	0.0571429	652	0	0.257143
653	0	0.257143	653	0	0.0571429	653	0	0.257143
654	0	0.257143	654	0	0.0571429	654	0	0.285714
655	0	0.257143	655	0	0.0571429	655	0	0.285714
656	0	0.257143	656	0	0.0571429	656	0	0.285714
657	0	0.257143	657	0	0.0571429	657	0	0.285714
658	0	0.257143	658	0	0.0571429	658	0	0.285714
659	0	0.257143	659	0	0.0571429	659	0	0.285714
660	0	0.257143	660	0	0.0571429	660	0	0.285714
661	0	0.257143	661	0	0.0571429	661	0	0.285714
662	0	0.257143	662	0	0.0571429	662	0	0.285714
663	0	0.257143	663	0	0.0571429	663	0	0.285714
664	0	0.257143	664	0	0.0571429	664	0	0.285714
665	0	0.257143	665	0	0.0571429	665	0	0.257143
666	0	0.257143	666	0	0.0571429	666	0	0.257143
667	0	0.257143	667	0	0.0571429	667	0	0.257143
668	0	0.257143	668	0	0.0571429	668	0	0.257143
669	0	0.257143	669	0	0.0571429	669	0	0.228571
670	0	0.257143	670	0	0.0571429	670	0	0.257143
671	0	0.257143	671	0	0.0571429	671	0	0.257143
672	0	0.228571	672	0	0.0571429	672	0	0.257143
673	0	0.228571	673	0	0.0571429	673	0	0.257143
674	0	0.228571	674	0	0.0571429	674	0	0.285714
675	0	0.228571	675	0	0.0857143	675	0	0.285714
676	0	0.2	676	0	0.0857143	676	0	0.257143
677	0	0.2	677	0	0.0857143	677	0	0.257143
678	0	0.171429	678	0	0.0857143	678	0	0.257143
679	0	0.171429	679	0	0.0857143	679	0	0.257143
680	0	0.171429	680	0	0.0857143	680	0	0.228571
681	0	0.171429	681	0	0.0857143	681	0	0.228571
682	0	0.171429	682	0	0.0857143	682	0	0.228571
683	0	0.171429	683	0	0.0857143	683	0	0.228571
684	0	0.171429	684	0	0.0857143	684	0	0.228571
685	0	0.171429	685	0	0.0857143	685	0	0.257143
686	0	0.171429	686	0	0.0857143	686	0	0.257143
687	0	0.2	687	0	0.0857143	687	0	0.257143
688	0	0.2	688	0	0.0857143	688	0	0.257143
689	0	0.2	689	0	0.0857143	689	0	0.257143
690	0	0.2	690	0	0.0857143	690	0	0.257143
691	0	0.2	691	0	0.0857143	691	0	0.257143
692	0	0.2	692	0	0.0857143	692	0	0.257143
693	0	0.2	693	0	0.0857143	693	0	0.257143
694	0	0.2	694	0	0.0857143	694	0	0.257143
695	0	0.2	695	0	0.0857143	695	0	0.257143
696	0	0.2	696	0	0.0857143	696	0	0.257143
697	0	0.2	697	0	0.0857143	697	0	0.257143
698	0	0.171429	698	0	0.0857143	698	0	0.257143
699	0	0.171429	699	0	0.0857143	699	0	0.257143
700	0	0.171429	700	0	0.0857143	700	0	0.257143
701	0	0.171429	701	0	0.0857143	701	0	0.257143
702	0	0.171429	702	0	0.0857143	702	0	0.257143
703	0	0.171429	703	0	0.0857143	703	0	0.257143
704	0	0.171429	704	0	0.0857143	704	0	0.285714
705	0	0.171429	705	0	0.0857143	705	0	0.285714
706	0	0.171429	706	0	0.0857143	706	0	0.285714
707	0	0.171429	707	0	0.0857143	707	0	0.285714
708	0	0.171429	708	0	0.0857143	708	0	0.285714
709	0	0.171429	709	0	0.0857143	709	0	0.285714
710	0	0.171429	710	0	0.0857143	710	0	0.285714
711	0	0.142857	711	0	0.0857143	711	0	0.285714
712	0	0.142857	712	0	0.114286	712	0	0.285714
713	0	0.142857	713	0	0.114286	713	0	0.285714
714	0	0.142857	714	0	0.114286	714	0	0.314286
715	0	0.142857	715	0	0.114286	715	0	0.314286
716	0	0.142857	716	0	0.114286	716	0	0.314286
717	0	0.142857	717	0	0.114286	717	0	0.314286
718	0	0.142857	718	0	0.114286	718	0	0.314286
719	0	0.142857	719	0	0.114286	719	0	0.314286
720	0	0.142857	720	0	0.114286	720	1	0.314286
721	0	0.142857	721	0	0.114286	721	1	0.314286
722	0	0.142857	722	0	0.114286	722	1	0.314286
723	0	0.142857	723	0	0.114286	723	1	0.314286
724	0	0.142857	724	0	0.114286	724	1	0.314286
725	0	0.142857	725	0	0.114286	725	1	0.314286
726	0	0.142857	726	0	0.114286	726	1	0.314286
727	0	0.142857	727	0	0.114286	727	1	0.314286
728	0	0.142857	728	0	0.114286	728	1	0.314286
729	0	0.142857	729	0	0.114286	729	1	0.314286
730	0	0.142857	730	0	0.114286	730	1	0.314286
731	0	0.142857	731	0	0.114286	731	1	0.314286
732	0	0.142857	732	0	0.114286	732	1	0.314286
733	0	0.142857	733	0	0.114286	733	1	0.314286
734	0	0.142857	734	0	0.114286	734	1	0.314286
735	0	0.171429	735	0	0.114286	735	1	0.314286
736	0	0.171429	736	0	0.114286	736	1	0.314286
737	0	0.171429	737	0	0.114286	737	1	0.314286
738	0	0.171429	738	0	0.114286	738	1	0.314286
739	0	0.171429	739	0	0.114286	739	1	0.314286
740	0	0.171429	740	0	0.114286	740	1	0.314286
741	0	0.171429	741	0	0.114286	741	1	0.285714
742	0	0.171429	742	0	0.114286	742	1	0.314286
743	0	0.171429	743	0	0.114286	743	1	0.314286
744	0	0.2	744	0	0.114286	744	1	0.314286
745	0	0.2	745	0	0.114286	745	1	0.314286
746	0	0.2	746	0	0.114286	746	1	0.314286
747	0	0.2	747	0	0.114286	747	1	0.314286
748	0	0.2	748	0	0.114286	748	1	0.285714
749	0	0.2	749	0	0.114286	749	1	0.285714
750	0	0.2	750	0	0.114286	750	1	0.285714
751	0	0.2	751	0	0.0857143	751	1	0.285714
752	0	0.2	752	0	0.0857143	752	1	0.285714
753	0	0.2	753	0	0.0857143	753	1	0.285714
754	0	0.2	754	0	0.0857143	754	1	0.285714
755	0	0.2	755	0	0.0857143	755	1	0.257143
756	0	0.2	756	0	0.0857143	756	1	0.257143
757	0	0.2	757	0	0.0857143	757	1	0.257143
758	0	0.2	758	0	0.0857143	758	1	0.257143
759	0	0.2	759	0	0.0857143	759	1	0.257143
760	0	0.171429	760	0	0.0857143	760	1	0.257143
761	0	0.171429	761	0	0.0857143	761	1	0.257143
762	0	0.171429	762	0	0.0857143	762	1	0.257143
763	0	0.171429	763	0	0.0857143	763	1	0.257143
764	0	0.171429	764	0	0.0857143	764	1	0.257143
765	0	0.171429	765	0	0.0857143	765	1	0.257143
766	0	0.171429	766	0	0.0857143	766	1	0.257143
767	0	0.171429	767	0	0.0857143	767	1	0.257143
768	0	0.171429	768	0	0.0857143	768	1	0.257143
769	0	0.171429	769	0	0.0857143	769	1	0.257143
770	0	0.171429	770	0	0.0857143	770	1	0.257143
771	0	0.171429	771	0	0.0857143	771	1	0.257143
772	0	0.171429	772	0	0.0857143	772	1	0.257143
773	0	0.171429	773	0	0.0857143	773	1	0.257143
774	0	0.171429	774	0	0.0857143	774	1	0.257143
775	0	0.2	775	0	0.0857143	775	1	0.257143
776	0	0.2	776	0	0.0857143	776	1	0.285714
777	0	0.228571	777	0	0.0857143	777	1	0.285714
778	0	0.228571	778	0	0.0857143	778	1	0.285714
779	0	0.228571	779	0	0.0857143	779	1	0.285714
780	0	0.228571	780	0	0.0857143	780	1	0.285714
781	0	0.228571	781	0	0.0857143	781	1	0.285714
782	0	0.228571	782	0	0.0857143	782	1	0.285714
783	0	0.228571	783	0	0.0857143	783	1	0.285714
784	0	0.228571	784	0	0.0857143	784	1	0.285714
785	0	0.228571	785	0	0.0857143	785	1	0.285714
786	0	0.228571	786	0	0.0857143	786	1	0.285714
787	0	0.228571	787	0	0.0857143	787	1	0.285714
788	0	0.228571	788	0	0.0857143	788	1	0.285714
789	0	0.228571	789	0	0.0857143	789	1	0.285714
790	0	0.228571	790	0	0.0571429	790	1	0.314286
791	0	0.228571	791	0	0.0571429	791	1	0.314286
792	0	0.228571	792	0	0.0571429	792	1	0.314286
793	0	0.228571	793	0	0.0571429	793	1	0.314286
794	0	0.228571	794	0	0.0571429	794	1	0.314286
795	0	0.228571	795	0	0.0571429	795	1	0.314286
796	0	0.228571	796	0	0.0571429	796	1	0.314286
797	0	0.228571	797	0	0.0571429	797	1	0.314286
798	0	0.228571	798	0	0.0571429	798	1	0.314286
799	0	0.228571	799	0	0.0571429	799	1	0.314286
800	0	0.228571	800	0	0.0571429	800	1	0.314286
801	0	0.228571	801	0	0.0571429	801	1	0.314286
802	0	0.228571	802	0	0.0571429	802	1	0.342857
803	0	0.257143	803	0	0.0571429	803	1	0.342857
804	0	0.257143	804	0	0.0571429	804	1	0.371429
805	0	0.257143	805	0	0.0571429	805	1	0.371429
806	0	0.257143	806	0	0.0571429	806	1	0.371429
807	0	0.257143	807	0	0.0571429	807	1	0.342857
808	0	0.257143	808	0	0.0571429	808	1	0.371429
809	0	0.257143	809	0	0.0571429	809	1	0.371429
810	0	0.257143	810	0	0.0571429	810	1	0.342857
811	0	0.257143	811	0	0.0571429	811	1	0.342857
812	0	0.257143	812	0	0.0571429	812	1	0.342857
813	0	0.228571	813	0	0.0571429	813	1	0.342857
814	0	0.228571	814	0	0.0285714	814	1	0.314286
815	0	0.228571	815	0	0.0285714	815	1	0.314286
816	0	0.228571	816	0	0.0285714	816	1	0.314286
817	0	0.228571	817	0	0.0285714	817	1	0.342857
818	0	0.228571	818	0	0.0285714	818	1	0.342857
819	0	0.228571	819	0	0.0285714	819	1	0.342857
820	0	0.2	820	0	0.0285714	820	1	0.342857
821	0	0.2	821	0	0.0285714	821	1	0.314286
822	0	0.2	822	0	0.0285714	822	1	0.314286
823	0	0.2	823	0	0.0285714	823	1	0.314286
824	0	0.228571	824	0	0.0285714	824	1	0.314286
825	0	0.228571	825	0	0.0285714	825	1	0.314286
826	0	0.228571	826	0	0.0285714	826	1	0.314286
827	0	0.228571	827	0	0.0285714	827	1	0.314286
828	0	0.228571	828	0	0.0285714	828	1	0.314286
829	0	0.228571	829	0	0.0285714	829	0	0.314286
830	0	0.257143	830	0	0.0285714	830	0	0.314286
831	0	0.285714	831	0	0.0285714	831	0	0.314286
832	0	0.285714	832	0	0.0285714	832	0	0.314286
833	0	0.314286	833	0	0.0285714	833	0	0.314286
834	0	0.314286	834	0	0.0285714	834	0	0.285714
835	0	0.314286	835	0	0.0285714	835	0	0.285714
836	0	0.314286	836	0	0.0285714	836	0	0.285714
837	0	0.314286	837	0	0.0285714	837	0	0.285714
838	0	0.314286	838	0	0.0285714	838	0	0.285714
839	0	0.314286	839	0	0.0285714	839	0	0.285714
840	0	0.314286	840	0	0.0285714	840	0	0.285714
841	0	0.342857	841	0	0.0285714	841	0	0.257143
842	0	0.342857	842	0	0.0285714	842	0	0.257143
843	0	0.342857	843	0	0.0285714	843	0	0.257143
844	0	0.342857	844	0	0.0285714	844	0	0.257143
845	0	0.342857	845	0	0.0285714	845	0	0.228571
846	0	0.342857	846	0	0.0285714	846	0	0.228571
847	0	0.314286	847	0	0.0285714	847	0	0.228571
848	0	0.314286	848	0	0.0285714	848	0	0.228571
849	0	0.314286	849	0	0.0571429	849	0	0.228571
850	0	0.314286	850	0	0.0571429	850	0	0.228571
851	0	0.314286	851	0	0.0571429	851	0	0.228571
852	0	0.314286	852	0	0.0571429	852	0	0.228571
853	0	0.314286	853	0	0.0571429	853	0	0.228571
854	0	0.342857	854	0	0.0571429	854	0	0.228571
855	0	0.342857	855	0	0.0571429	855	0	0.228571
856	0	0.371429	856	0	0.0571429	856	0	0.228571
857	0	0.371429	857	0	0.0571429	857	0	0.228571
858	0	0.371429	858	0	0.0571429	858	0	0.228571
859	0	0.371429	859	0	0.0571429	859	0	0.228571
860	0	0.371429	860	0	0.0571429	860	0	0.228571
861	0	0.371429	861	0	0.0571429	861	0	0.228571
862	0	0.342857	862	0	0.0571429	862	0	0.228571
863	0	0.314286	863	0	0.0571429	863	0	0.228571
864	0	0.314286	864	0	0.0571429	864	0	0.228571
865	0	0.314286	865	0	0.0571429	865	0	0.228571
866	0	0.314286	866	0	0.0571429	866	0	0.228571
867	0	0.314286	867	0	0.0571429	867	0	0.228571
868	0	0.314286	868	0	0.0571429	868	0	0.228571
869	0	0.314286	869	0	0.0571429	869	0	0.228571
870	0	0.314286	870	0	0.0571429	870	0	0.228571
871	0	0.314286	871	0	0.0571429	871	0	0.228571
872	0	0.314286	872	0	0.0571429	872	1	0.228571
873	0	0.314286	873	0	0.0571429	873	1	0.228571
874	0	0.314286	874	0	0.0571429	874	1	0.228571
875	0	0.314286	875	0	0.0571429	875	1	0.228571
876	0	0.314286	876	0	0.0571429	876	1	0.228571
877	0	0.314286	877	0	0.0571429	877	1	0.228571
878	0	0.314286	878	0	0.0571429	878	1	0.228571
879	0	0.314286	879	0	0.0571429	879	1	0.228571
880	0	0.314286	880	0	0.0571429	880	1	0.228571
881	0	0.342857	881	0	0.0571429	881	1	0.228571
882	0	0.342857	882	0	0.0571429	882	1	0.228571
883	0	0.342857	883	0	0.0571429	883	1	0.228571
884	0	0.342857	884	0	0.0571429	884	1	0.228571
885	0	0.342857	885	0	0.0571429	885	1	0.228571
886	0	0.342857	886	0	0.0571429	886	1	0.228571
887	0	0.314286	887	0	0.0571429	887	1	0.228571
888	0	0.314286	888	0	0.0571429	888	0	0.228571
889	0	0.314286	889	0	0.0571429	889	0	0.228571
890	0	0.314286	890	0	0.0571429	890	0	0.257143
891	0	0.314286	891	0	0.0571429	891	0	0.257143
892	0	0.314286	892	0	0.0571429	892	0	0.228571
893	0	0.314286	893	0	0.0571429	893	0	0.228571
894	0	0.314286	894	0	0.0571429	894	0	0.228571
895	0	0.314286	895	0	0.0571429	895	0	0.228571
896	0	0.342857	896	0	0.0571429	896	0	0.2
897	0	0.342857	897	0	0.0571429	897	0	0.2
898	0	0.342857	898	0	0.0571429	898	0	0.2
899	0	0.342857	899	0	0.0571429	899	0	0.2
900	0	0.342857	900	0	0.0571429	900	0	0.2
901	0	0.342857	901	0	0.0571429	901	0	0.2
902	0	0.342857	902	0	0.0571429	902	0	0.2
903	0	0.342857	903	0	0.0571429	903	0	0.2
904	0	0.314286	904	0	0.0571429	904	0	0.171429
905	0	0.285714	905	0	0.0571429	905	0	0.171429
906	0	0.285714	906	0	0.0571429	906	0	0.171429
907	0	0.314286	907	0	0.0571429	907	0	0.171429
908	0	0.314286	908	0	0.0571429	908	0	0.171429
909	0	0.314286	909	0	0.0571429	909	0	0.142857
910	0	0.314286	910	0	0.0571429	910	0	0.142857
911	0	0.314286	911	0	0.0571429	911	0	0.114286
912	0	0.314286	912	0	0.0571429	912	0	0.114286
913	0	0.314286	913	0	0.0571429	913	0	0.114286
914	0	0.314286	914	0	0.0571429	914	0	0.114286
915	0	0.314286	915	0	0.0571429	915	0	0.114286
916	0	0.314286	916	0	0.0571429	916	0	0.114286
917	0	0.314286	917	0	0.0571429	917	0	0.114286
918	0	0.314286	918	0	0.0571429	918	0	0.114286
919	0	0.314286	919	0	0.0571429	919	0	0.114286
920	0	0.314286	920	0	0.0571429	920	0	0.114286
921	0	0.314286	921	0	0.0571429	921	0	0.114286
922	0	0.314286	922	0	0.0571429	922	0	0.114286
923	0	0.314286	923	0	0.0571429	923	0	0.114286
924	0	0.314286	924	0	0.0571429	924	0	0.114286
925	0	0.314286	925	0	0.0571429	925	0	0.142857
926	0	0.314286	926	0	0.0571429	926	0	0.142857
927	0	0.314286	927	0	0.0571429	927	0	0.171429
928	0	0.314286	928	0	0.0571429	928	0	0.142857
929	0	0.314286	929	0	0.0571429	929	0	0.142857
930	0	0.285714	930	0	0.0571429	930	0	0.142857
931	0	0.285714	931	0	0.0571429	931	0	0.142857
932	0	0.285714	932	0	0.0571429	932	0	0.142857
933	0	0.285714	933	0	0.0571429	933	0	0.142857
934	0	0.285714	934	0	0.0571429	934	0	0.171429
935	0	0.285714	935	0	0.0571429	935	0	0.171429
936	0	0.285714	936	0	0.0571429	936	0	0.171429
937	0	0.314286	937	0	0.0571429	937	0	0.171429
938	0	0.314286	938	0	0.0571429	938	0	0.171429
939	0	0.314286	939	0	0.0571429	939	0	0.171429
940	0	0.314286	940	0	0.0571429	940	0	0.171429
941	0	0.314286	941	0	0.0571429	941	0	0.171429
942	0	0.314286	942	0	0.0571429	942	0	0.171429
943	0	0.314286	943	0	0.0571429	943	0	0.2
944	0	0.314286	944	0	0.0571429	944	0	0.2
945	0	0.314286	945	0	0.0571429	945	0	0.2
946	0	0.314286	946	0	0.0571429	946	0	0.2
947	0	0.314286	947	0	0.0571429	947	0	0.171429
948	0	0.314286	948	0	0.0571429	948	0	0.171429
949	0	0.314286	949	0	0.0571429	949	0	0.142857
950	0	0.314286	950	0	0.0571429	950	0	0.142857
951	0	0.314286	951	0	0.0571429	951	0	0.171429
952	0	0.342857	952	0	0.0571429	952	0	0.171429
953	0	0.342857	953	0	0.0571429	953	0	0.171429
954	0	0.342857	954	0	0.0571429	954	0	0.171429
955	0	0.342857	955	0	0.0571429	955	0	0.2
956	0	0.342857	956	0	0.0571429	956	0	0.2
957	0	0.342857	957	0	0.0571429	957	0	0.2
958	0	0.342857	958	0	0.0571429	958	0	0.2
959	0	0.342857	959	0	0.0571429	959	0	0.2
960	0	0.342857	960	0	0.0571429	960	0	0.2
961	0	0.342857	961	0	0.0571429	961	0	0.2
962	0	0.342857	962	0	0.0571429	962	0	0.2
963	0	0.342857	963	0	0.0571429	963	0	0.2
964	0	0.342857	964	0	0.0571429	964	0	0.2
965	0	0.342857	965	0	0.0571429	965	0	0.2
966	0	0.314286	966	0	0.0571429	966	0	0.2
967	0	0.314286	967	0	0.0571429	967	0	0.2
968	0	0.314286	968	0	0.0571429	968	0	0.2
969	0	0.314286	969	0	0.0571429	969	0	0.2
970	0	0.285714	970	0	0.0285714	970	0	0.2
971	0	0.285714	971	0	0.0285714	971	0	0.2
972	0	0.285714	972	0	0.0571429	972	0	0.2
973	0	0.314286	973	0	0.0285714	973	0	0.2
974	0	0.314286	974	0	0.0285714	974	0	0.2
975	0	0.314286	975	0	0.0285714	975	0	0.2
976	0	0.314286	976	0	0.0285714	976	0	0.2
977	0	0.314286	977	0	0.0285714	977	0	0.2
978	0	0.342857	978	0	0.0285714	978	0	0.2
979	0	0.342857	979	0	0.0285714	979	0	0.2
980	0	0.342857	980	0	0.0285714	980	0	0.2
981	0	0.342857	981	0	0.0285714	981	0	0.2
982	0	0.342857	982	0	0.0285714	982	0	0.171429
983	0	0.342857	983	0	0.0285714	983	0	0.171429
984	0	0.342857	984	0	0.0285714	984	0	0.171429
985	0	0.342857	985	0	0.0285714	985	0	0.171429
986	0	0.314286	986	0	0.0285714	986	0	0.171429
987	0	0.314286	987	0	0.0285714	987	0	0.171429
988	0	0.314286	988	0	0.0285714	988	0	0.171429
989	0	0.314286	989	0	0.0285714	989	0	0.171429
990	0	0.314286	990	0	0.0285714	990	0	0.171429
991	0	0.314286	991	0	0.0285714	991	0	0.171429
992	0	0.314286	992	0	0.0285714	992	0	0.171429
993	0	0.314286	993	0	0.0285714	993	0	0.171429
994	0	0.314286	994	0	0.0285714	994	0	0.171429
995	0	0.314286	995	0	0.0285714	995	0	0.171429
996	0	0.285714	996	0	0.0285714	996	0	0.171429
997	0	0.285714	997	0	0.0285714	997	0	0.171429
998	0	0.257143	998	0	0.0285714	998	0	0.171429
999	0	0.257143	999	0	0.0285714	999	0	0.171429
1000	0	0.257143	1000	0	0.0285714	1000	0	0.171429
1001	0	0.257143	1001	0	0.0285714	1001	0	0.171429
1002	0	0.257143	1002	0	0.0285714	1002	0	0.2
1003	0	0.257143	1003	0	0.0285714	1003	0	0.2
1004	0	0.257143	1004	0	0.0285714	1004	0	0.2
1005	0	0.257143	1005	0	0.0285714	1005	0	0.2
1006	0	0.257143	1006	0	0.0285714	1006	0	0.2
1007	0	0.228571	1007	0	0.0285714	1007	0	0.2
1008	0	0.228571	1008	0	0.0285714	1008	0	0.2
1009	0	0.228571	1009	0	0.0285714	1009	0	0.2
1010	0	0.228571	1010	0	0.0285714	1010	0	0.2
1011	0	0.257143	1011	0	0.0285714	1011	0	0.2
1012	0	0.285714	1012	0	0.0285714	1012	0	0.2
1013	0	0.285714	1013	0	0.0285714	1013	0	0.2
1014	0	0.285714	1014	0	0.0285714	1014	0	0.2
1015	0	0.285714	1015	0	0.0285714	1015	0	0.228571
1016	0	0.285714	1016	0	0.0285714	1016	0	0.228571
1017	0	0.285714	1017	0	0.0285714	1017	0	0.2
1018	0	0.285714	1018	0	0.0285714	1018	0	0.2
1019	0	0.285714	1019	0	0.0285714	1019	0	0.2
1020	0	0.285714	1020	0	0.0285714	1020	0	0.2
1021	0	0.285714	1021	0	0.0285714	1021	0	0.2
1022	0	0.285714	1022	0	0.0285714	1022	0	0.2
1023	0	0.285714	1023	0	0.0285714	1023	0	0.2
1024	0	0.285714	1024	0	0.0285714	1024	0	0.2
1025	0	0.285714	1025	0	0.0285714	1025	0	0.2
1026	0	0.285714	1026	0	0.0285714	1026	0	0.2
1027	0	0.285714	1027	0	0.0285714	1027	0	0.2
1028	0	0.285714	1028	0	0.0285714	1028	0	0.2
1029	0	0.314286	1029	0	0.0285714	1029	0	0.228571
1030	0	0.314286	1030	0	0.0285714	1030	0	0.228571
1031	0	0.314286	1031	0	0.0285714	1031	0	0.228571
1032	0	0.314286	1032	0	0.0285714	1032	0	0.257143
1033	0	0.285714	1033	0	0.0285714	1033	1	0.257143
1034	0	0.314286	1034	0	0.0285714	1034	1	0.257143
1035	0	0.314286	1035	0	0.0285714	1035	1	0.257143
1036	0	0.314286	1036	0	0.0285714	1036	1	0.257143
1037	0	0.314286	1037	0	0.0285714	1037	1	0.257143
1038	0	0.314286	1038	0	0.0285714	1038	1	0.257143
1039	0	0.314286	1039	0	0.0285714	1039	1	0.257143
1040	0	0.314286	1040	0	0.0285714	1040	1	0.257143
1041	0	0.314286	1041	0	0.0285714	1041	1	0.257143
1042	0	0.314286	1042	0	0.0285714	1042	1	0.257143
1043	0	0.314286	1043	0	0.0285714	1043	1	0.257143
1044	0	0.285714	1044	0	0.0285714	1044	1	0.257143
1045	0	0.257143	1045	0	0.0285714	1045	1	0.257143
1046	0	0.228571	1046	0	0.0285714	1046	1	0.228571
1047	0	0.228571	1047	0	0.0285714	1047	1	0.228571
1048	0	0.228571	1048	0	0.0285714	1048	1	0.2
1049	0	0.228571	1049	0	0.0285714	1049	1	0.2
1050	0	0.228571	1050	0	0.0285714	1050	1	0.2
1051	0	0.228571	1051	0	0.0285714	1051	1	0.228571
1052	0	0.228571	1052	0	0.0285714	1052	1	0.228571
1053	0	0.228571	1053	0	0.0285714	1053	1	0.2
1054	0	0.228571	1054	0	0.0285714	1054	1	0.2
1055	0	0.2	1055	0	0.0285714	1055	1	0.2
1056	0	0.2	1056	0	0.0285714	1056	1	0.2
1057	0	0.2	1057	0	0.0285714	1057	1	0.2
1058	0	0.2	1058	0	0.0285714	1058	1	0.2
1059	0	0.2	1059	0	0.0285714	1059	1	0.2
1060	0	0.228571	1060	0	0.0285714	1060	1	0.2
1061	0	0.228571	1061	0	0.0285714	1061	1	0.2
1062	0	0.257143	1062	0	0.0285714	1062	0	0.2
1063	0	0.257143	1063	0	0.0285714	1063	0	0.2
1064	0	0.257143	1064	0	0.0285714	1064	0	0.2
1065	0	0.257143	1065	0	0.0285714	1065	0	0.2
1066	0	0.257143	1066	0	0.0285714	1066	0	0.2
1067	0	0.257143	1067	0	0.0285714	1067	0	0.2
1068	0	0.257143	1068	0	0.0285714	1068	0	0.2
1069	0	0.257143	1069	0	0.0285714	1069	0	0.2
1070	0	0.257143	1070	0	0.0285714	1070	0	0.2
1071	0	0.257143	1071	0	0.0285714	1071	0	0.2
1072	0	0.257143	1072	0	0.0285714	1072	0	0.2
1073	0	0.257143	1073	0	0.0285714	1073	0	0.2
1074	0	0.257143	1074	0	0.0571429	1074	0	0.171429
1075	0	0.257143	1075	0	0.0571429	1075	1	0.171429
1076	0	0.228571	1076	0	0.0571429	1076	1	0.171429
1077	0	0.228571	1077	0	0.0571429	1077	1	0.171429
1078	0	0.228571	1078	0	0.0571429	1078	1	0.171429
1079	0	0.228571	1079	0	0.0571429	1079	1	0.171429
1080	0	0.257143	1080	0	0.0571429	1080	1	0.171429
1081	0	0.285714	1081	0	0.0571429	1081	1	0.171429
1082	0	0.285714	1082	0	0.0571429	1082	1	0.171429
1083	0	0.285714	1083	0	0.0571429	1083	1	0.2
1084	0	0.285714	1084	0	0.0571429	1084	1	0.2
1085	0	0.285714	1085	0	0.0571429	1085	1	0.2
1086	0	0.257143	1086	0	0.0571429	1086	1	0.171429
1087	0	0.285714	1087	0	0.0571429	1087	1	0.171429
1088	0	0.285714	1088	0	0.0571429	1088	1	0.171429
1089	0	0.285714	1089	0	0.0571429	1089	1	0.171429
1090	0	0.257143	1090	0	0.0571429	1090	1	0.171429
1091	0	0.257143	1091	0	0.0571429	1091	1	0.171429
1092	0	0.257143	1092	0	0.0571429	1092	1	0.171429
1093	0	0.257143	1093	0	0.0571429	1093	1	0.171429
1094	0	0.257143	1094	0	0.0857143	1094	1	0.171429
1095	0	0.257143	1095	0	0.0857143	1095	1	0.171429
1096	0	0.257143	1096	0	0.0857143	1096	1	0.171429
1097	0	0.257143	1097	0	0.0857143	1097	1	0.171429
1098	0	0.257143	1098	0	0.0857143	1098	1	0.171429
1099	0	0.257143	1099	0	0.0857143	1099	1	0.171429
1100	0	0.257143	1100	0	0.0857143	1100	1	0.171429
1101	0	0.257143	1101	0	0.0857143	1101	1	0.171429
1102	0	0.257143	1102	0	0.0857143	1102	0	0.171429
1103	0	0.257143	1103	0	0.0571429	1103	0	0.171429
1104	0	0.257143	1104	0	0.0571429	1104	0	0.171429
1105	0	0.257143	1105	0	0.0285714	1105	0	0.171429
1106	0	0.257143	1106	0	0.0285714	1106	0	0.171429
1107	0	0.228571	1107	0	0.0285714	1107	0	0.2
1108	0	0.228571	1108	0	0.0285714	1108	0	0.171429
1109	0	0.228571	1109	0	0.0285714	1109	0	0.142857
1110	0	0.228571	1110	0	0.0285714	1110	0	0.171429
1111	0	0.228571	1111	0	0.0285714	1111	0	0.171429
1112	0	0.228571	1112	0	0.0285714	1112	0	0.171429
1113	0	0.228571	1113	0	0.0285714	1113	0	0.171429
1114	0	0.228571	1114	0	0.0285714	1114	0	0.171429
1115	0	0.228571	1115	0	0.0285714	1115	0	0.171429
1116	0	0.228571	1116	0	0.0285714	1116	0	0.171429
1117	0	0.2	1117	0	0.0285714	1117	0	0.171429
1118	0	0.2	1118	0	0.0285714	1118	0	0.171429
1119	0	0.2	1119	0	0.0285714	1119	0	0.171429
1120	0	0.2	1120	0	0.0285714	1120	0	0.171429
1121	0	0.2	1121	0	0.0285714	1121	0	0.171429
1122	0	0.2	1122	0	0.0285714	1122	0	0.171429
1123	0	0.2	1123	0	0.0285714	1123	0	0.171429
1124	0	0.2	1124	0	0.0285714	1124	0	0.171429
1125	0	0.2	1125	0	0.0285714	1125	0	0.171429
1126	0	0.228571	1126	0	0.0285714	1126	0	0.171429
1127	0	0.228571	1127	0	0.0285714	1127	0	0.171429
1128	0	0.228571	1128	0	0.0285714	1128	0	0.171429
1129	0	0.228571	1129	0	0.0285714	1129	0	0.142857
1130	0	0.228571	1130	0	0.0285714	1130	0	0.142857
1131	0	0.228571	1131	0	0.0285714	1131	0	0.171429
1132	0	0.228571	1132	0	0.0285714	1132	0	0.171429
1133	0	0.228571	1133	0	0.0285714	1133	0	0.171429
1134	0	0.228571	1134	0	0.0285714	1134	0	0.171429
1135	0	0.257143	1135	0	0.0285714	1135	0	0.171429
1136	0	0.257143	1136	0	0.0285714	1136	0	0.171429
1137	0	0.257143	1137	0	0.0285714	1137	0	0.171429
1138	0	0.257143	1138	0	0.0285714	1138	0	0.171429
1139	0	0.257143	1139	0	0.0285714	1139	0	0.171429
1140	0	0.257143	1140	0	0.0285714	1140	0	0.171429
1141	0	0.257143	1141	0	0.0285714	1141	0	0.171429
1142	0	0.257143	1142	0	0.0285714	1142	0	0.171429
1143	0	0.257143	1143	0	0.0285714	1143	0	0.171429
1144	0	0.257143	1144	0	0.0285714	1144	0	0.171429
1145	0	0.257143	1145	0	0.0285714	1145	0	0.171429
1146	0	0.257143	1146	0	0.0285714	1146	0	0.171429
1147	0	0.285714	1147	0	0.0285714	1147	0	0.171429
1148	0	0.285714	1148	0	0.0285714	1148	0	0.2
1149	0	0.285714	1149	0	0.0285714	1149	0	0.171429
1150	0	0.285714	1150	0	0.0285714	1150	0	0.171429
1151	0	0.285714	1151	0	0.0285714	1151	0	0.171429
1152	0	0.285714	1152	0	0.0285714	1152	0	0.171429
1153	0	0.285714	1153	0	0.0285714	1153	0	0.171429
1154	0	0.285714	1154	0	0.0285714	1154	0	0.171429
1155	0	0.285714	1155	0	0.0285714	1155	0	0.171429
1156	0	0.285714	1156	0	0.0285714	1156	0	0.171429
1157	0	0.285714	1157	0	0.0285714	1157	0	0.171429
1158	0	0.285714	1158	0	0.0285714	1158	0	0.171429
1159	0	0.285714	1159	0	0.0285714	1159	0	0.171429
1160	0	0.285714	1160	0	0.0285714	1160	0	0.171429
1161	0	0.285714	1161	0	0.0285714	1161	0	0.171429
1162	0	0.285714	1162	0	0.0571429	1162	0	0.171429
1163	0	0.285714	1163	0	0.0571429	1163	0	0.171429
1164	0	0.285714	1164	0	0.0571429	1164	0	0.171429
1165	0	0.285714	1165	0	0.0571429	1165	0	0.142857
1166	0	0.285714	1166	0	0.0571429	1166	0	0.142857
1167	0	0.285714	1167	0	0.0571429	1167	0	0.142857
1168	0	0.285714	1168	0	0.0571429	1168	0	0.142857
1169	0	0.285714	1169	0	0.0571429	1169	0	0.142857
1170	0	0.285714	1170	0	0.0571429	1170	0	0.142857
1171	0	0.257143	1171	0	0.0571429	1171	0	0.142857
1172	0	0.257143	1172	0	0.0571429	1172	0	0.142857
1173	0	0.257143	1173	0	0.0571429	1173	0	0.142857
1174	0	0.257143	1174	0	0.0571429	1174	0	0.114286
1175	0	0.257143	1175	0	0.0571429	1175	0	0.114286
1176	0	0.257143	1176	0	0.0571429	1176	0	0.114286
1177	0	0.257143	1177	0	0.0571429	1177	0	0.114286
1178	0	0.257143	1178	0	0.0571429	1178	0	0.114286
1179	0	0.257143	1179	0	0.0571429	1179	0	0.114286
1180	0	0.257143	1180	0	0.0571429	1180	0	0.114286
1181	0	0.257143	1181	0	0.0571429	1181	0	0.142857
1182	0	0.257143	1182	0	0.0571429	1182	0	0.142857
1183	0	0.257143	1183	0	0.0571429	1183	0	0.142857
1184	0	0.257143	1184	0	0.0857143	1184	0	0.142857
1185	0	0.257143	1185	0	0.0571429	1185	0	0.142857
1186	0	0.257143	1186	0	0.0571429	1186	0	0.142857
1187	0	0.257143	1187	0	0.0571429	1187	0	0.142857
1188	0	0.257143	1188	0	0.0571429	1188	0	0.142857
1189	0	0.257143	1189	0	0.0571429	1189	0	0.142857
1190	0	0.257143	1190	0	0.0571429	1190	0	0.142857
1191	0	0.228571	1191	0	0.0571429	1191	0	0.142857
1192	0	0.228571	1192	0	0.0571429	1192	0	0.142857
1193	0	0.228571	1193	0	0.0571429	1193	0	0.142857
1194	0	0.257143	1194	0	0.0571429	1194	0	0.142857
1195	0	0.257143	1195	0	0.0571429	1195	0	0.142857
1196	0	0.257143	1196	0	0.0571429	1196	0	0.114286
1197	0	0.257143	1197	0	0.0571429	1197	0	0.114286
1198	0	0.257143	1198	0	0.0571429	1198	0	0.142857
1199	0	0.285714	1199	0	0.0571429	1199	0	0.142857
1200	0	0.285714	1200	0	0.0571429	1200	0	0.142857
1201	0	0.285714	1201	0	0.0571429	1201	0	0.142857
1202	0	0.285714	1202	0	0.0571429	1202	0	0.142857
1203	0	0.314286	1203	0	0.0571429	1203	0	0.142857
1204	1	0.314286	1204	0	0.0571429	1204	0	0.142857
1205	1	0.314286	1205	0	0.0571429	1205	0	0.142857
1206	1	0.314286	1206	0	0.0571429	1206	0	0.142857
1207	1	0.314286	1207	0	0.0571429	1207	0	0.142857
1208	1	0.314286	1208	0	0.0571429	1208	0	0.142857
1209	1	0.314286	1209	0	0.0571429	1209	0	0.142857
1210	1	0.342857	1210	0	0.0571429	1210	0	0.114286
1211	1	0.342857	1211	0	0.0571429	1211	0	0.114286
1212	1	0.342857	1212	0	0.0571429	1212	0	0.114286
1213	1	0.342857	1213	0	0.0571429	1213	0	0.114286
1214	1	0.371429	1214	0	0.0571429	1214	0	0.114286
1215	1	0.371429	1215	0	0.0571429	1215	0	0.114286
1216	1	0.371429	1216	0	0.0571429	1216	0	0.114286
1217	1	0.371429	1217	0	0.0571429	1217	0	0.114286
1218	1	0.371429	1218	0	0.0571429	1218	0	0.114286
1219	1	0.371429	1219	0	0.0571429	1219	0	0.114286
1220	1	0.371429	1220	0	0.0571429	1220	0	0.142857
1221	1	0.371429	1221	0	0.0571429	1221	0	0.142857
1222	1	0.4	1222	0	0.0571429	1222	0	0.142857
1223	1	0.4	1223	0	0.0571429	1223	0	0.142857
1224	1	0.4	1224	0	0.0571429	1224	0	0.142857
1225	1	0.4	1225	0	0.0571429	1225	0	0.142857
1226	1	0.4	1226	0	0.0857143	1226	0	0.142857
1227	1	0.428571	1227	0	0.0857143	1227	0	0.142857
1228	1	0.428571	1228	0	0.0857143	1228	0	0.171429
1229	1	0.428571	1229	0	0.0857143	1229	0	0.171429
1230	1	0.428571	1230	0	0.0857143	1230	0	0.171429
1231	1	0.428571	1231	0	0.0857143	1231	0	0.171429
1232	1	0.428571	1232	0	0.0857143	1232	0	0.171429
1233	1	0.428571	1233	0	0.0857143	1233	0	0.171429
1234	1	0.428571	1234	0	0.0857143	1234	0	0.171429
1235	1	0.428571	1235	0	0.0857143	1235	0	0.171429
1236	1	0.428571	1236	0	0.0857143	1236	0	0.171429
1237	1	0.428571	1237	0	0.0857143	1237	0	0.171429
1238	1	0.428571	1238	0	0.0857143	1238	0	0.171429
1239	1	0.428571	1239	0	0.0857143	1239	0	0.171429
1240	1	0.457143	1240	0	0.0857143	1240	0	0.171429
1241	1	0.457143	1241	0	0.0857143	1241	0	0.171429
1242	1	0.457143	1242	0	0.0857143	1242	0	0.2
1243	1	0.485714	1243	0	0.0857143	1243	0	0.2
1244	1	0.485714	1244	0	0.0857143	1244	0	0.2
1245	1	0.485714	1245	0	0.0857143	1245	0	0.2
1246	1	0.485714	1246	0	0.0857143	1246	0	0.2
1247	1	0.485714	1247	0	0.0857143	1247	0	0.2
1248	1	0.485714	1248	0	0.0857143	1248	0	0.2
1249	1	0.457143	1249	0	0.0857143	1249	0	0.2
1250	1	0.457143	1250	0	0.0857143	1250	0	0.2
1251	1	0.457143	1251	0	0.0857143	1251	0	0.2
1252	1	0.457143	1252	0	0.0857143	1252	0	0.2
1253	1	0.457143	1253	0	0.0857143	1253	0	0.2
1254	1	0.457143	1254	0	0.0857143	1254	0	0.2
1255	1	0.457143	1255	0	0.0857143	1255	0	0.2
1256	1	0.457143	1256	0	0.0857143	1256	0	0.2
1257	1	0.457143	1257	0	0.0857143	1257	0	0.2
1258	1	0.485714	1258	0	0.0571429	1258	1	0.2
1259	1	0.485714	1259	0	0.0571429	1259	1	0.228571
1260	1	0.485714	1260	0	0.0857143	1260	1	0.2
1261	1	0.485714	1261	0	0.0857143	1261	1	0.2
1262	1	0.485714	1262	0	0.0857143	1262	1	0.2
1263	1	0.485714	1263	0	0.0857143	1263	1	0.2
1264	1	0.485714	1264	0	0.0857143	1264	1	0.2
1265	1	0.485714	1265	0	0.0857143	1265	1	0.2
1266	1	0.485714	1266	0	0.0857143	1266	1	0.2
1267	1	0.485714	1267	0	0.0857143	1267	1	0.2
1268	1	0.514286	1268	0	0.0857143	1268	1	0.2
1269	1	0.514286	1269	0	0.0857143	1269	1	0.228571
1270	1	0.514286	1270	0	0.0857143	1270	1	0.228571
1271	1	0.542857	1271	0	0.0857143	1271	1	0.228571
1272	1	0.514286	1272	0	0.0857143	1272	1	0.228571
1273	1	0.514286	1273	0	0.0857143	1273	1	0.228571
1274	1	0.514286	1274	0	0.0857143	1274	1	0.257143
1275	1	0.514286	1275	0	0.0857143	1275	1	0.257143
1276	1	0.514286	1276	0	0.0857143	1276	1	0.257143
1277	1	0.514286	1277	0	0.0857143	1277	1	0.257143
1278	1	0.514286	1278	0	0.0857143	1278	1	0.257143
1279	1	0.514286	1279	0	0.0857143	1279	1	0.257143
1280	1	0.514286	1280	0	0.0857143	1280	1	0.257143
1281	1	0.514286	1281	0	0.0857143	1281	1	0.257143
1282	1	0.514286	1282	0	0.0857143	1282	1	0.257143
1283	1	0.542857	1283	0	0.0857143	1283	1	0.257143
1284	1	0.542857	1284	0	0.0857143	1284	1	0.228571
1285	1	0.542857	1285	0	0.0857143	1285	1	0.228571
1286	1	0.542857	1286	0	0.0857143	1286	1	0.257143
1287	1	0.542857	1287	0	0.0857143	1287	1	0.257143
1288	1	0.542857	1288	0	0.0857143	1288	1	0.257143
1289	1	0.542857	1289	0	0.0857143	1289	1	0.257143
1290	1	0.542857	1290	0	0.0857143	1290	1	0.285714
1291	1	0.542857	1291	0	0.0857143	1291	1	0.257143
1292	1	0.542857	1292	0	0.0857143	1292	1	0.257143
1293	1	0.542857	1293	0	0.0857143	1293	1	0.257143
1294	1	0.542857	1294	0	0.0857143	1294	1	0.257143
1295	1	0.542857	1295	0	0.0857143	1295	1	0.257143
1296	1	0.542857	1296	0	0.0857143	1296	1	0.257143
1297	1	0.542857	1297	0	0.0857143	1297	0	0.257143
1298	1	0.542857	1298	0	0.0857143	1298	0	0.257143
1299	1	0.542857	1299	0	0.0857143	1299	0	0.257143
1300	1	0.542857	1300	0	0.0857143	1300	0	0.257143
1301	1	0.542857	1301	0	0.0857143	1301	0	0.257143
1302	1	0.542857	1302	0	0.0857143	1302	0	0.257143
1303	1	0.514286	1303	0	0.0857143	1303	0	0.257143
1304	1	0.514286	1304	0	0.0857143	1304	1	0.257143
1305	1	0.514286	1305	0	0.0857143	1305	1	0.257143
1306	1	0.514286	1306	0	0.0857143	1306	1	0.257143
1307	1	0.514286	1307	0	0.0857143	1307	1	0.257143
1308	1	0.514286	1308	0	0.0857143	1308	1	0.257143
1309	1	0.542857	1309	0	0.0857143	1309	1	0.285714
1310	1	0.542857	1310	0	0.0857143	1310	1	0.285714
1311	1	0.542857	1311	0	0.0857143	1311	1	0.285714
1312	1	0.514286	1312	0	0.0857143	1312	1	0.285714
1313	1	0.514286	1313	0	0.0857143	1313	1	0.285714
1314	1	0.514286	1314	0	0.0857143	1314	1	0.285714
1315	1	0.514286	1315	0	0.0857143	1315	1	0.285714
1316	1	0.514286	1316	0	0.0857143	1316	1	0.285714
1317	1	0.542857	1317	0	0.0857143	1317	1	0.285714
1318	1	0.542857	1318	0	0.0857143	1318	1	0.285714
1319	1	0.542857	1319	0	0.0857143	1319	1	0.285714
1320	1	0.542857	1320	0	0.0857143	1320	0	0.285714
1321	1	0.542857	1321	0	0.0857143	1321	0	0.257143
1322	1	0.542857	1322	0	0.0857143	1322	0	0.257143
1323	1	0.571429	1323	0	0.0857143	1323	0	0.257143
1324	1	0.571429	1324	0	0.0857143	1324	0	0.257143
1325	1	0.571429	1325	0	0.0857143	1325	0	0.257143
1326	1	0.571429	1326	0	0.0857143	1326	0	0.257143
1327	1	0.571429	1327	0	0.0857143	1327	0	0.257143
1328	1	0.571429	1328	0	0.0857143	1328	0	0.257143
1329	1	0.571429	1329	0	0.0857143	1329	0	0.257143
1330	1	0.571429	1330	0	0.0857143	1330	0	0.257143
1331	1	0.6	1331	0	0.0857143	1331	0	0.257143
1332	1	0.6	1332	0	0.0857143	1332	0	0.257143
1333	1	0.6	1333	0	0.0857143	1333	0	0.257143
1334	1	0.6	1334	0	0.0857143	1334	0	0.228571
1335	1	0.6	1335	0	0.0857143	1335	0	0.228571
1336	1	0.6	1336	0	0.0857143	1336	0	0.228571
1337	1	0.6	1337	0	0.0857143	1337	0	0.228571
1338	1	0.6	1338	0	0.0857143	1338	0	0.228571
1339	1	0.6	1339	0	0.0857143	1339	0	0.228571
1340	1	0.6	1340	0	0.0857143	1340	0	0.228571
1341	1	0.628571	1341	0	0.0857143	1341	0	0.228571
1342	1	0.628571	1342	0	0.0857143	1342	0	0.228571
1343	1	0.628571	1343	0	0.0857143	1343	0	0.228571
1344	1	0.628571	1344	0	0.0857143	1344	0	0.228571
1345	1	0.657143	1345	0	0.0857143	1345	0	0.228571
1346	1	0.657143	1346	0	0.0857143	1346	0	0.228571
1347	1	0.657143	1347	0	0.0857143	1347	0	0.2
1348	1	0.657143	1348	0	0.0857143	1348	0	0.2
1349	1	0.657143	1349	0	0.0857143	1349	0	0.2
1350	1	0.657143	1350	0	0.0857143	1350	0	0.2
1351	1	0.657143	1351	0	0.0857143	1351	0	0.2
1352	1	0.657143	1352	0	0.0857143	1352	0	0.171429
1353	1	0.657143	1353	0	0.0857143	1353	0	0.171429
1354	1	0.657143	1354	0	0.114286	1354	0	0.171429
1355	1	0.628571	1355	0	0.142857	1355	0	0.142857
1356	1	0.628571	1356	0	0.142857	1356	0	0.142857
1357	1	0.628571	1357	0	0.142857	1357	0	0.142857
1358	1	0.628571	1358	0	0.142857	1358	0	0.142857
1359	1	0.628571	1359	0	0.142857	1359	0	0.142857
1360	1	0.628571	1360	0	0.142857	1360	0	0.142857
1361	1	0.657143	1361	0	0.142857	1361	0	0.171429
1362	1	0.657143	1362	0	0.142857	1362	0	0.171429
1363	1	0.685714	1363	0	0.142857	1363	0	0.171429
1364	1	0.685714	1364	0	0.142857	1364	0	0.2
1365	1	0.685714	1365	0	0.142857	1365	0	0.2
1366	1	0.685714	1366	0	0.142857	1366	0	0.2
1367	1	0.685714	1367	0	0.171429	1367	0	0.2
1368	1	0.685714	1368	0	0.2	1368	0	0.2
1369	1	0.685714	1369	0	0.2	1369	0	0.2
1370	1	0.685714	1370	0	0.2	1370	0	0.2
1371	1	0.685714	1371	0	0.2	1371	0	0.2
1372	1	0.685714	1372	0	0.2	1372	0	0.2
1373	1	0.685714	1373	0	0.2	1373	0	0.2
1374	1	0.685714	1374	0	0.2	1374	0	0.2
1375	1	0.685714	1375	0	0.2	1375	0	0.2
1376	1	0.685714	1376	0	0.2	1376	0	0.2
1377	1	0.685714	1377	0	0.2	1377	0	0.2
1378	1	0.714286	1378	0	0.2	1378	0	0.2
1379	1	0.742857	1379	0	0.2	1379	0	0.2
1380	1	0.742857	1380	0	0.2	1380	0	0.2
1381	1	0.742857	1381	0	0.2	1381	0	0.2
1382	1	0.742857	1382	0	0.2	1382	0	0.2
1383	1	0.742857	1383	0	0.2	1383	0	0.2
1384	1	0.742857	1384	0	0.2	1384	0	0.2
1385	1	0.742857	1385	0	0.2	1385	0	0.2
1386	1	0.742857	1386	0	0.2	1386	0	0.2
1387	1	0.714286	1387	0	0.2	1387	0	0.2
1388	1	0.714286	1388	0	0.2	1388	0	0.2
1389	1	0.714286	1389	0	0.2	1389	0	0.2
1390	1	0.714286	1390	0	0.2	1390	0	0.2
1391	1	0.714286	1391	0	0.2	1391	0	0.228571
1392	1	0.714286	1392	0	0.171429	1392	0	0.228571
1393	1	0.685714	1393	0	0.171429	1393	0	0.228571
1394	1	0.685714	1394	0	0.171429	1394	0	0.228571
1395	1	0.685714	1395	0	0.2	1395	0	0.228571
1396	1	0.685714	1396	0	0.2	1396	0	0.228571
1397	1	0.685714	1397	0	0.2	1397	0	0.228571
1398	1	0.685714	1398	0	0.2	1398	0	0.228571
1399	1	0.685714	1399	0	0.2	1399	0	0.228571
1400	1	0.685714	1400	0	0.2	1400	0	0.228571
1401	1	0.657143	1401	0	0.2	1401	0	0.228571
1402	1	0.657143	1402	0	0.171429	1402	0	0.228571
1403	1	0.685714	1403	0	0.171429	1403	0	0.228571
1404	1	0.685714	1404	0	0.171429	1404	0	0.228571
1405	1	0.657143	1405	0	0.171429	1405	0	0.228571
1406	1	0.657143	1406	0	0.171429	1406	0	0.228571
1407	1	0.657143	1407	0	0.142857	1407	0	0.228571
1408	1	0.657143	1408	0	0.114286	1408	0	0.228571
1409	1	0.657143	1409	0	0.114286	1409	0	0.228571
1410	1	0.628571	1410	0	0.142857	1410	0	0.257143
1411	1	0.657143	1411	0	0.142857	1411	1	0.257143
1412	1	0.657143	1412	0	0.142857	1412	1	0.257143
1413	1	0.657143	1413	0	0.142857	1413	1	0.257143
1414	1	0.657143	1414	0	0.142857	1414	1	0.257143
1415	1	0.657143	1415	0	0.142857	1415	1	0.257143
1416	1	0.657143	1416	0	0.142857	1416	1	0.257143
1417	1	0.657143	1417	0	0.142857	1417	1	0.285714
1418	1	0.657143	1418	0	0.142857	1418	1	0.285714
1419	1	0.657143	1419	0	0.142857	1419	1	0.257143
1420	1	0.657143	1420	0	0.142857	1420	1	0.257143
1421	1	0.657143	1421	0	0.142857	1421	1	0.257143
1422	1	0.657143	1422	0	0.142857	1422	1	0.228571
1423	1	0.657143	1423	0	0.142857	1423	0	0.228571
1424	1	0.657143	1424	0	0.142857	1424	0	0.228571
1425	1	0.657143	1425	0	0.142857	1425	0	0.228571
1426	1	0.657143	1426	0	0.142857	1426	0	0.228571
1427	1	0.657143	1427	0	0.142857	1427	0	0.228571
1428	1	0.657143	1428	0	0.142857	1428	0	0.2
1429	1	0.628571	1429	0	0.142857	1429	0	0.2
1430	1	0.628571	1430	0	0.142857	1430	0	0.2
1431	1	0.628571	1431	0	0.171429	1431	0	0.2
1432	1	0.628571	1432	0	0.171429	1432	0	0.2
1433	1	0.628571	1433	0	0.2	1433	0	0.2
1434	1	0.628571	1434	0	0.171429	1434	0	0.228571
1435	1	0.628571	1435	0	0.142857	1435	0	0.257143
1436	1	0.628571	1436	0	0.142857	1436	0	0.257143
1437	1	0.628571	1437	0	0.142857	1437	0	0.257143
1438	1	0.628571	1438	0	0.142857	1438	0	0.257143
1439	1	0.628571	1439	0	0.142857	1439	1	0.257143
1440	1	0.628571	1440	0	0.142857	1440	1	0.257143
1441	1	0.628571	1441	0	0.142857	1441	1	0.257143
1442	1	0.628571	1442	0	0.142857	1442	1	0.257143
1443	1	0.628571	1443	0	0.142857	1443	1	0.257143
1444	1	0.6	1444	0	0.142857	1444	1	0.257143
1445	1	0.6	1445	0	0.142857	1445	1	0.257143
1446	1	0.6	1446	0	0.142857	1446	0	0.257143
1447	1	0.6	1447	0	0.142857	1447	0	0.257143
1448	1	0.6	1448	0	0.142857	1448	0	0.257143
1449	1	0.6	1449	0	0.142857	1449	0	0.257143
1450	1	0.6	1450	0	0.142857	1450	0	0.257143
1451	1	0.6	1451	0	0.142857	1451	0	0.285714
1452	1	0.6	1452	0	0.142857	1452	0	0.285714
1453	1	0.6	1453	0	0.114286	1453	0	0.285714
1454	1	0.6	1454	0	0.114286	1454	0	0.285714
1455	1	0.6	1455	0	0.114286	1455	0	0.285714
1456	1	0.6	1456	0	0.114286	1456	0	0.314286
1457	1	0.6	1457	0	0.114286	1457	0	0.314286
1458	1	0.6	1458	0	0.114286	1458	0	0.314286
1459	1	0.6	1459	0	0.114286	1459	0	0.314286
1460	1	0.6	1460	0	0.114286	1460	0	0.314286
1461	1	0.6	1461	0	0.114286	1461	0	0.314286
1462	1	0.6	1462	0	0.114286	1462	0	0.342857
1463	1	0.6	1463	0	0.114286	1463	0	0.342857
1464	1	0.6	1464	0	0.114286	1464	0	0.314286
1465	1	0.628571	1465	0	0.114286	1465	0	0.314286
1466	1	0.628571	1466	0	0.114286	1466	0	0.314286
1467	1	0.628571	1467	0	0.114286	1467	0	0.314286
1468	1	0.628571	1468	0	0.114286	1468	1	0.314286
1469	1	0.657143	1469	0	0.114286	1469	1	0.314286
1470	1	0.657143	1470	0	0.114286	1470	1	0.314286
1471	1	0.657143	1471	0	0.114286	1471	1	0.314286
1472	1	0.657143	1472	0	0.114286	1472	1	0.314286
1473	1	0.657143	1473	0	0.114286	1473	1	0.342857
1474	1	0.657143	1474	0	0.114286	1474	1	0.342857
1475	1	0.657143	1475	0	0.114286	1475	1	0.342857
1476	1	0.657143	1476	0	0.114286	1476	1	0.342857
1477	1	0.657143	1477	0	0.114286	1477	1	0.342857
1478	1	0.657143	1478	0	0.114286	1478	1	0.342857
1479	1	0.657143	1479	0	0.114286	1479	1	0.342857
1480	1	0.657143	1480	0	0.0857143	1480	1	0.342857
1481	1	0.657143	1481	0	0.0857143	1481	1	0.342857
1482	1	0.657143	1482	0	0.0857143	1482	1	0.342857
1483	1	0.657143	1483	0	0.0857143	1483	1	0.342857
1484	1	0.657143	1484	0	0.0857143	1484	1	0.342857
1485	1	0.657143	1485	0	0.0857143	1485	1	0.342857
1486	1	0.657143	1486	0	0.0857143	1486	1	0.371429
1487	1	0.657143	1487	0	0.0857143	1487	1	0.371429
1488	1	0.657143	1488	0	0.0857143	1488	1	0.371429
1489	1	0.657143	1489	0	0.0857143	1489	1	0.371429
1490	1	0.657143	1490	0	0.0857143	1490	0	0.371429
1491	1	0.657143	1491	0	0.0857143	1491	0	0.371429
1492	1	0.657143	1492	0	0.0857143	1492	0	0.371429
1493	1	0.657143	1493	0	0.0857143	1493	0	0.371429
1494	1	0.657143	1494	0	0.0857143	1494	0	0.371429
1495	1	0.657143	1495	0	0.0857143	1495	0	0.371429
1496	1	0.657143	1496	0	0.0857143	1496	0	0.4
1497	1	0.657143	1497	0	0.0857143	1497	0	0.4
1498	1	0.657143	1498	0	0.0857143	1498	0	0.4
1499	1	0.657143	1499	0	0.0857143	1499	0	0.4
1500	1	0.657143	1500	0	0.0857143	1500	0	0.4
1501	1	0.657143	1501	0	0.0857143	1501	0	0.4
1502	1	0.657143	1502	0	0.0857143	1502	0	0.4
1503	1	0.657143	1503	0	0.0857143	1503	0	0.4
1504	1	0.657143	1504	0	0.0857143	1504	0	0.4
1505	1	0.628571	1505	0	0.0857143	1505	0	0.4
1506	1	0.628571	1506	0	0.0857143	1506	0	0.428571
1507	1	0.6	1507	0	0.0857143	1507	0	0.428571
1508	1	0.6	1508	0	0.0857143	1508	0	0.428571
1509	1	0.6	1509	0	0.0857143	1509	0	0.428571
1510	1	0.6	1510	0	0.0857143	1510	0	0.428571
1511	1	0.6	1511	0	0.0857143	1511	0	0.4
1512	1	0.6	1512	0	0.0857143	1512	0	0.4
1513	1	0.6	1513	0	0.0857143	1513	0	0.4
1514	1	0.6	1514	0	0.0857143	1514	0	0.4
1515	1	0.6	1515	0	0.0857143	1515	0	0.4
1516	1	0.6	1516	0	0.0857143	1516	0	0.4
1517	1	0.6	1517	0	0.0857143	1517	0	0.4
1518	1	0.6	1518	0	0.0857143	1518	0	0.4
1519	1	0.6	1519	0	0.114286	1519	0	0.4
1520	1	0.6	1520	0	0.114286	1520	0	0.4
1521	1	0.6	1521	0	0.114286	1521	0	0.4
1522	1	0.6	1522	0	0.114286	1522	0	0.4
1523	1	0.6	1523	0	0.114286	1523	0	0.4
1524	1	0.6	1524	0	0.114286	1524	0	0.4
1525	1	0.6	1525	0	0.114286	1525	0	0.4
1526	1	0.6	1526	0	0.114286	1526	0	0.371429
1527	1	0.6	1527	0	0.114286	1527	0	0.371429
1528	1	0.6	1528	0	0.114286	1528	0	0.371429
1529	1	0.6	1529	0	0.114286	1529	0	0.371429
1530	1	0.6	1530	0	0.114286	1530	0	0.371429
1531	1	0.6	1531	0	0.114286	1531	0	0.371429
1532	1	0.628571	1532	0	0.114286	1532	0	0.371429
1533	1	0.657143	1533	0	0.114286	1533	0	0.371429
1534	1	0.628571	1534	0	0.114286	1534	0	0.371429
1535	1	0.628571	1535	0	0.114286	1535	0	0.371429
1536	1	0.628571	1536	0	0.114286	1536	0	0.371429
1537	1	0.6	1537	0	0.114286	1537	0	0.342857
1538	1	0.6	1538	0	0.114286	1538	1	0.342857
1539	1	0.6	1539	0	0.114286	1539	1	0.342857
1540	1	0.6	1540	0	0.114286	1540	1	0.342857
1541	1	0.6	1541	0	0.114286	1541	0	0.342857
1542	1	0.6	1542	0	0.142857	1542	0	0.342857
1543	1	0.6	1543	0	0.142857	1543	0	0.342857
1544	1	0.6	1544	0	0.142857	1544	0	0.342857
1545	1	0.6	1545	0	0.142857	1545	0	0.342857
1546	1	0.6	1546	0	0.142857	1546	0	0.342857
1547	1	0.6	1547	0	0.142857	1547	0	0.342857
1548	1	0.6	1548	0	0.142857	1548	0	0.342857
1549	1	0.6	1549	0	0.142857	1549	0	0.342857
1550	1	0.6	1550	0	0.142857	1550	0	0.342857
1551	1	0.6	1551	0	0.142857	1551	0	0.342857
1552	1	0.6	1552	0	0.142857	1552	0	0.342857
1553	1	0.6	1553	0	0.142857	1553	0	0.342857
1554	1	0.6	1554	0	0.142857	1554	0	0.371429
1555	1	0.628571	1555	0	0.142857	1555	0	0.371429
1556	1	0.657143	1556	0	0.142857	1556	0	0.371429
1557	1	0.628571	1557	0	0.142857	1557	0	0.371429
1558	1	0.628571	1558	0	0.142857	1558	0	0.371429
1559	1	0.628571	1559	0	0.142857	1559	0	0.371429
1560	1	0.628571	1560	0	0.142857	1560	0	0.371429
1561	1	0.628571	1561	0	0.142857	1561	0	0.371429
1562	1	0.628571	1562	0	0.142857	1562	0	0.371429
1563	1	0.657143	1563	0	0.142857	1563	0	0.371429
1564	1	0.657143	1564	0	0.142857	1564	0	0.371429
1565	1	0.657143	1565	0	0.142857	1565	0	0.371429
1566	1	0.657143	1566	0	0.142857	1566	0	0.371429
1567	1	0.657143	1567	0	0.142857	1567	0	0.371429
1568	1	0.628571	1568	0	0.142857	1568	0	0.342857
1569	1	0.628571	1569	0	0.142857	1569	0	0.342857
1570	1	0.628571	1570	0	0.142857	1570	0	0.342857
1571	1	0.628571	1571	0	0.142857	1571	0	0.342857
1572	1	0.628571	1572	0	0.142857	1572	0	0.342857
1573	1	0.628571	1573	0	0.142857	1573	0	0.342857
1574	1	0.657143	1574	0	0.142857	1574	1	0.342857
1575	1	0.657143	1575	0	0.142857	1575	1	0.342857
1576	1	0.657143	1576	0	0.142857	1576	1	0.371429
1577	1	0.657143	1577	0	0.142857	1577	1	0.371429
1578	1	0.657143	1578	0	0.142857	1578	1	0.371429
1579	1	0.628571	1579	0	0.142857	1579	1	0.371429
1580	1	0.6	1580	0	0.142857	1580	1	0.371429
1581	1	0.6	1581	0	0.142857	1581	1	0.371429
1582	1	0.6	1582	0	0.142857	1582	1	0.371429
1583	1	0.6	1583	0	0.142857	1583	0	0.371429
1584	1	0.6	1584	0	0.142857	1584	0	0.371429
1585	1	0.6	1585	0	0.142857	1585	0	0.371429
1586	1	0.6	1586	0	0.142857	1586	0	0.4
1587	1	0.6	1587	0	0.142857	1587	0	0.4
1588	1	0.6	1588	0	0.142857	1588	0	0.4
1589	1	0.6	1589	0	0.142857	1589	0	0.4
1590	1	0.6	1590	0	0.114286	1590	0	0.4
1591	1	0.6	1591	0	0.114286	1591	0	0.371429
1592	1	0.6	1592	0	0.114286	1592	0	0.371429
1593	1	0.6	1593	0	0.114286	1593	0	0.4
1594	1	0.6	1594	0	0.114286	1594	0	0.4
1595	1	0.6	1595	0	0.114286	1595	0	0.4
1596	1	0.6	1596	0	0.114286	1596	0	0.4
1597	1	0.6	1597	0	0.114286	1597	0	0.4
1598	1	0.571429	1598	0	0.114286	1598	0	0.4
1599	1	0.571429	1599	0	0.114286	1599	0	0.371429
1600	1	0.571429	1600	0	0.114286	1600	0	0.342857
1601	1	0.542857	1601	0	0.114286	1601	0	0.342857
1602	1	0.542857	1602	0	0.114286	1602	0	0.342857
1603	1	0.542857	1603	0	0.114286	1603	0	0.342857
1604	1	0.542857	1604	0	0.114286	1604	0	0.342857
1605	1	0.542857	1605	0	0.142857	1605	0	0.371429
1606	1	0.542857	1606	0	0.142857	1606	0	0.371429
1607	1	0.542857	1607	0	0.142857	1607	0	0.371429
1608	1	0.542857	1608	0	0.142857	1608	0	0.371429
1609	1	0.542857	1609	0	0.142857	1609	0	0.371429
1610	1	0.542857	1610	0	0.142857	1610	0	0.371429
1611	1	0.542857	1611	0	0.142857	1611	0	0.371429
1612	1	0.542857	1612	0	0.142857	1612	0	0.371429
1613	1	0.514286	1613	0	0.142857	1613	0	0.371429
1614	1	0.514286	1614	0	0.142857	1614	0	0.371429
1615	1	0.514286	1615	0	0.142857	1615	0	0.371429
1616	1	0.514286	1616	0	0.142857	1616	0	0.371429
1617	1	0.514286	1617	0	0.142857	1617	0	0.371429
1618	1	0.514286	1618	0	0.142857	1618	0	0.371429
1619	1	0.514286	1619	0	0.142857	1619	0	0.371429
1620	1	0.514286	1620	0	0.142857	1620	0	0.371429
1621	1	0.514286	1621	0	0.142857	1621	0	0.371429
1622	1	0.514286	1622	0	0.142857	1622	0	0.371429
1623	1	0.514286	1623	0	0.142857	1623	0	0.371429
1624	1	0.514286	1624	0	0.142857	1624	0	0.4
1625	1	0.514286	1625	0	0.142857	1625	0	0.4
1626	1	0.514286	1626	0	0.142857	1626	0	0.4
1627	1	0.514286	1627	0	0.142857	1627	0	0.4
1628	1	0.514286	1628	0	0.142857	1628	0	0.4
1629	1	0.514286	1629	0	0.142857	1629	0	0.4
1630	1	0.514286	1630	0	0.142857	1630	0	0.4
1631	1	0.542857	1631	0	0.142857	1631	0	0.4
1632	1	0.542857	1632	0	0.142857	1632	0	0.4
1633	1	0.542857	1633	0	0.142857	1633	0	0.4
1634	1	0.542857	1634	0	0.142857	1634	0	0.4
1635	1	0.542857	1635	0	0.142857	1635	0	0.4
1636	1	0.542857	1636	0	0.142857	1636	0	0.4
1637	1	0.571429	1637	0	0.142857	1637	0	0.371429
1638	1	0.571429	1638	0	0.142857	1638	0	0.371429
1639	1	0.571429	1639	0	0.142857	1639	0	0.342857
1640	1	0.571429	1640	0	0.142857	1640	0	0.342857
1641	1	0.571429	1641	0	0.142857	1641	0	0.314286
1642	1	0.571429	1642	0	0.142857	1642	0	0.314286
1643	1	0.571429	1643	0	0.142857	1643	0	0.314286
1644	1	0.571429	1644	0	0.142857	1644	0	0.285714
1645	1	0.571429	1645	0	0.142857	1645	0	0.285714
1646	1	0.571429	1646	0	0.142857	1646	0	0.285714
1647	1	0.571429	1647	0	0.142857	1647	0	0.314286
1648	1	0.571429	1648	0	0.142857	1648	0	0.314286
1649	1	0.571429	1649	0	0.171429	1649	0	0.285714
1650	1	0.571429	1650	0	0.171429	1650	0	0.285714
1651	1	0.571429	1651	0	0.171429	1651	0	0.285714
1652	1	0.571429	1652	0	0.171429	1652	0	0.285714
1653	1	0.571429	1653	0	0.171429	1653	0	0.285714
1654	1	0.571429	1654	0	0.171429	1654	0	0.285714
1655	1	0.571429	1655	0	0.171429	1655	0	0.285714
1656	1	0.571429	1656	0	0.171429	1656	0	0.314286
1657	1	0.6	1657	0	0.171429	1657	0	0.314286
1658	1	0.571429	1658	0	0.171429	1658	0	0.314286
1659	1	0.542857	1659	0	0.171429	1659	0	0.314286
1660	1	0.542857	1660	0	0.171429	1660	0	0.314286
1661	1	0.542857	1661	0	0.171429	1661	0	0.314286
1662	1	0.542857	1662	0	0.142857	1662	0	0.314286
1663	1	0.542857	1663	0	0.142857	1663	0	0.314286
1664	1	0.514286	1664	0	0.142857	1664	0	0.314286
1665	1	0.514286	1665	0	0.142857	1665	0	0.314286
1666	1	0.514286	1666	0	0.142857	1666	0	0.314286
1667	1	0.514286	1667	0	0.142857	1667	0	0.314286
1668	1	0.514286	1668	0	0.142857	1668	0	0.314286
1669	1	0.514286	1669	0	0.142857	1669	0	0.314286
1670	1	0.514286	1670	0	0.142857	1670	1	0.314286
1671	1	0.514286	1671	0	0.142857	1671	1	0.314286
1672	1	0.514286	1672	0	0.142857	1672	1	0.314286
1673	1	0.514286	1673	0	0.142857	1673	1	0.314286
1674	1	0.514286	1674	0	0.142857	1674	1	0.314286
1675	1	0.514286	1675	0	0.142857	1675	1	0.314286
1676	1	0.514286	1676	0	0.142857	1676	1	0.314286
1677	1	0.514286	1677	0	0.142857	1677	1	0.342857
1678	1	0.514286	1678	0	0.142857	1678	1	0.342857
1679	1	0.514286	1679	0	0.142857	1679	1	0.342857
1680	1	0.514286	1680	0	0.142857	1680	1	0.342857
1681	1	0.514286	1681	0	0.142857	1681	1	0.342857
1682	1	0.514286	1682	0	0.142857	1682	1	0.342857
1683	1	0.514286	1683	0	0.142857	1683	1	0.342857
1684	1	0.514286	1684	0	0.142857	1684	1	0.342857
1685	1	0.514286	1685	0	0.142857	1685	1	0.342857
1686	1	0.514286	1686	0	0.142857	1686	1	0.314286
1687	1	0.542857	1687	0	0.142857	1687	1	0.314286
1688	1	0.542857	1688	0	0.142857	1688	1	0.314286
1689	1	0.542857	1689	0	0.142857	1689	1	0.314286
1690	1	0.542857	1690	0	0.142857	1690	1	0.314286
1691	1	0.542857	1691	0	0.171429	1691	1	0.314286
1692	1	0.542857	1692	0	0.171429	1692	1	0.314286
1693	1	0.514286	1693	0	0.171429	1693	1	0.314286
1694	1	0.514286	1694	0	0.171429	1694	1	0.314286
1695	1	0.514286	1695	0	0.171429	1695	1	0.314286
1696	1	0.542857	1696	0	0.171429	1696	1	0.314286
1697	1	0.542857	1697	0	0.171429	1697	1	0.314286
1698	1	0.542857	1698	0	0.171429	1698	1	0.285714
1699	1	0.514286	1699	0	0.171429	1699	1	0.285714
1700	1	0.514286	1700	0	0.171429	1700	1	0.285714
1701	1	0.514286	1701	0	0.171429	1701	1	0.285714
1702	1	0.514286	1702	0	0.171429	1702	1	0.285714
1703	1	0.514286	1703	0	0.171429	1703	1	0.285714
1704	1	0.514286	1704	0	0.171429	1704	1	0.285714
1705	1	0.514286	1705	0	0.171429	1705	1	0.285714
1706	1	0.514286	1706	0	0.171429	1706	1	0.285714
1707	1	0.514286	1707	0	0.171429	1707	1	0.314286
1708	1	0.514286	1708	0	0.171429	1708	1	0.314286
1709	1	0.514286	1709	0	0.171429	1709	1	0.314286
1710	1	0.514286	1710	0	0.171429	1710	1	0.314286
1711	1	0.485714	1711	0	0.171429	1711	1	0.314286
1712	1	0.485714	1712	0	0.171429	1712	1	0.285714
1713	1	0.485714	1713	0	0.171429	1713	1	0.257143
1714	1	0.514286	1714	0	0.171429	1714	1	0.257143
1715	1	0.514286	1715	0	0.171429	1715	0	0.257143
1716	1	0.514286	1716	0	0.171429	1716	0	0.257143
1717	1	0.514286	1717	0	0.171429	1717	0	0.257143
1718	1	0.514286	1718	0	0.171429	1718	0	0.257143
1719	1	0.514286	1719	0	0.171429	1719	0	0.228571
1720	1	0.514286	1720	0	0.171429	1720	0	0.228571
1721	1	0.514286	1721	0	0.171429	1721	0	0.228571
1722	1	0.514286	1722	0	0.171429	1722	0	0.228571
1723	1	0.514286	1723	0	0.171429	1723	0	0.228571
1724	1	0.514286	1724	0	0.171429	1724	0	0.228571
1725	1	0.485714	1725	0	0.171429	1725	0	0.257143
1726	1	0.485714	1726	0	0.2	1726	0	0.257143
1727	1	0.485714	1727	0	0.2	1727	0	0.257143
1728	1	0.485714	1728	0	0.2	1728	0	0.257143
1729	1	0.485714	1729	0	0.2	1729	0	0.257143
1730	1	0.485714	1730	0	0.2	1730	0	0.228571
1731	1	0.457143	1731	0	0.171429	1731	0	0.228571
1732	1	0.457143	1732	0	0.171429	1732	0	0.228571
1733	1	0.457143	1733	0	0.171429	1733	0	0.228571
1734	1	0.457143	1734	0	0.171429	1734	0	0.228571
1735	1	0.457143	1735	0	0.171429	1735	0	0.228571
1736	1	0.485714	1736	0	0.142857	1736	0	0.228571
1737	1	0.485714	1737	0	0.142857	1737	0	0.228571
1738	1	0.485714	1738	0	0.142857	1738	0	0.228571
1739	1	0.485714	1739	0	0.142857	1739	0	0.2
1740	1	0.485714	1740	0	0.142857	1740	0	0.2
1741	1	0.485714	1741	0	0.142857	1741	0	0.2
1742	1	0.485714	1742	0	0.142857	1742	0	0.2
1743	1	0.485714	1743	0	0.142857	1743	0	0.2
1744	1	0.485714	1744	0	0.142857	1744	0	0.2
1745	1	0.485714	1745	0	0.142857	1745	0	0.2
1746	1	0.485714	1746	0	0.142857	1746	0	0.228571
1747	1	0.485714	1747	0	0.142857	1747	0	0.228571
1748	1	0.485714	1748	0	0.142857	1748	0	0.228571
1749	1	0.485714	1749	0	0.142857	1749	0	0.257143
1750	1	0.485714	1750	0	0.142857	1750	0	0.257143
1751	1	0.485714	1751	0	0.142857	1751	0	0.257143
1752	1	0.485714	1752	0	0.142857	1752	0	0.257143
1753	1	0.485714	1753	0	0.142857	1753	0	0.257143
1754	1	0.485714	1754	0	0.142857	1754	0	0.257143
1755	1	0.485714	1755	0	0.142857	1755	0	0.257143
1756	1	0.485714	1756	0	0.114286	1756	0	0.257143
1757	1	0.485714	1757	0	0.114286	1757	0	0.257143
1758	1	0.485714	1758	0	0.114286	1758	0	0.257143
1759	1	0.514286	1759	0	0.142857	1759	0	0.257143
1760	1	0.514286	1760	0	0.142857	1760	0	0.257143
1761	1	0.514286	1761	0	0.142857	1761	0	0.257143
1762	1	0.514286	1762	0	0.142857	1762	0	0.257143
1763	1	0.514286	1763	0	0.142857	1763	0	0.257143
1764	1	0.514286	1764	0	0.142857	1764	0	0.257143
1765	1	0.514286	1765	0	0.142857	1765	0	0.257143
1766	1	0.514286	1766	0	0.142857	1766	0	0.257143
1767	1	0.514286	1767	0	0.142857	1767	0	0.257143
1768	1	0.514286	1768	0	0.142857	1768	0	0.257143
1769	1	0.514286	1769	0	0.142857	1769	0	0.257143
1770	1	0.514286	1770	0	0.142857	1770	0	0.257143
1771	1	0.514286	1771	0	0.142857	1771	0	0.228571
1772	1	0.514286	1772	0	0.142857	1772	0	0.228571
1773	1	0.514286	1773	0	0.114286	1773	0	0.228571
1774	0	0.514286	1774	0	0.114286	1774	0	0.228571
1775	0	0.485714	1775	0	0.114286	1775	0	0.228571
1776	0	0.485714	1776	0	0.114286	1776	0	0.228571
1777	0	0.485714	1777	0	0.114286	1777	0	0.228571
1778	0	0.485714	1778	0	0.114286	1778	0	0.228571
1779	0	0.485714	1779	0	0.114286	1779	0	0.228571
1780	0	0.485714	1780	0	0.114286	1780	0	0.228571
1781	0	0.485714	1781	0	0.114286	1781	0	0.257143
1782	0	0.485714	1782	0	0.114286	1782	0	0.257143
1783	0	0.457143	1783	0	0.114286	1783	0	0.257143
1784	0	0.457143	1784	0	0.114286	1784	0	0.257143
1785	0	0.457143	1785	0	0.114286	1785	0	0.257143
1786	0	0.457143	1786	0	0.114286	1786	0	0.285714
1787	0	0.457143	1787	0	0.114286	1787	0	0.285714
1788	0	0.457143	1788	0	0.114286	1788	0	0.257143
1789	0	0.485714	1789	0	0.114286	1789	0	0.257143
1790	0	0.485714	1790	0	0.114286	1790	0	0.257143
1791	0	0.485714	1791	0	0.114286	1791	0	0.257143
1792	0	0.485714	1792	0	0.114286	1792	0	0.257143
1793	0	0.485714	1793	0	0.114286	1793	0	0.257143
1794	0	0.457143	1794	0	0.114286	1794	0	0.257143
1795	0	0.457143	1795	0	0.114286	1795	0	0.257143
1796	0	0.457143	1796	0	0.114286	1796	0	0.257143
1797	0	0.457143	1797	0	0.114286	1797	0	0.257143
1798	0	0.457143	1798	0	0.114286	1798	0	0.257143
1799	0	0.457143	1799	0	0.114286	1799	0	0.257143
1800	0	0.428571	1800	0	0.142857	1800	0	0.257143
1801	0	0.428571	1801	0	0.142857	1801	0	0.257143
1802	0	0.428571	1802	0	0.142857	1802	0	0.257143
1803	0	0.428571	1803	0	0.142857	1803	0	0.257143
1804	0	0.428571	1804	0	0.142857	1804	0	0.257143
1805	0	0.457143	1805	0	0.142857	1805	0	0.228571
1806	0	0.457143	1806	0	0.142857	1806	0	0.228571
1807	0	0.457143	1807	0	0.142857	1807	0	0.228571
1808	0	0.457143	1808	0	0.142857	1808	0	0.228571
1809	0	0.457143	1809	0	0.114286	1809	0	0.228571
1810	0	0.457143	1810	0	0.114286	1810	0	0.228571
1811	0	0.457143	1811	0	0.114286	1811	0	0.228571
1812	0	0.457143	1812	0	0.114286	1812	0	0.2
1813	0	0.457143	1813	0	0.114286	1813	0	0.2
1814	0	0.457143	1814	0	0.114286	1814	0	0.2
1815	0	0.457143	1815	0	0.114286	1815	0	0.2
1816	0	0.457143	1816	0	0.114286	1816	0	0.2
1817	0	0.428571	1817	0	0.114286	1817	0	0.2
1818	0	0.428571	1818	0	0.114286	1818	0	0.2
1819	0	0.428571	1819	0	0.114286	1819	0	0.2
1820	0	0.428571	1820	0	0.114286	1820	0	0.2
1821	0	0.428571	1821	0	0.114286	1821	0	0.2
1822	0	0.428571	1822	0	0.114286	1822	0	0.2
1823	0	0.428571	1823	0	0.142857	1823	0	0.2
1824	0	0.428571	1824	0	0.171429	1824	0	0.2
1825	0	0.428571	1825	0	0.171429	1825	0	0.2
1826	0	0.428571	1826	0	0.171429	1826	0	0.2
1827	0	0.428571	1827	0	0.171429	1827	0	0.228571
1828	0	0.428571	1828	0	0.171429	1828	0	0.228571
1829	0	0.428571	1829	0	0.171429	1829	0	0.228571
1830	0	0.428571	1830	0	0.171429	1830	0	0.228571
1831	0	0.428571	1831	0	0.171429	1831	0	0.228571
1832	0	0.428571	1832	0	0.171429	1832	0	0.228571
1833	0	0.428571	1833	0	0.142857	1833	0	0.228571
1834	0	0.428571	1834	0	0.142857	1834	0	0.228571
1835	0	0.457143	1835	0	0.142857	1835	0	0.228571
1836	0	0.457143	1836	0	0.142857	1836	0	0.228571
1837	0	0.457143	1837	0	0.142857	1837	0	0.228571
1838	0	0.457143	1838	0	0.142857	1838	0	0.228571
1839	0	0.457143	1839	0	0.142857	1839	0	0.228571
1840	0	0.457143	1840	0	0.142857	1840	0	0.228571
1841	0	0.457143	1841	0	0.142857	1841	0	0.228571
1842	0	0.457143	1842	0	0.142857	1842	0	0.228571
1843	0	0.457143	1843	0	0.142857	1843	0	0.228571
1844	0	0.457143	1844	0	0.142857	1844	0	0.228571
1845	0	0.457143	1845	0	0.114286	1845	0	0.228571
1846	0	0.457143	1846	0	0.0857143	1846	0	0.228571
1847	0	0.457143	1847	0	0.114286	1847	0	0.228571
1848	0	0.457143	1848	0	0.114286	1848	0	0.228571
1849	0	0.457143	1849	0	0.114286	1849	0	0.228571
1850	0	0.457143	1850	0	0.114286	1850	0	0.228571
1851	0	0.457143	1851	0	0.114286	1851	0	0.228571
1852	0	0.457143	1852	0	0.114286	1852	0	0.228571
1853	0	0.457143	1853	0	0.114286	1853	0	0.228571
1854	0	0.457143	1854	0	0.114286	1854	0	0.228571
1855	0	0.457143	1855	0	0.114286	1855	1	0.228571
1856	0	0.457143	1856	0	0.114286	1856	1	0.228571
1857	0	0.457143	1857	0	0.114286	1857	1	0.228571
1858	0	0.457143	1858	0	0.114286	1858	1	0.228571
1859	0	0.485714	1859	0	0.142857	1859	1	0.228571
1860	0	0.485714	1860	0	0.142857	1860	1	0.228571
1861	0	0.457143	1861	0	0.142857	1861	1	0.228571
1862	0	0.457143	1862	0	0.142857	1862	1	0.228571
1863	0	0.485714	1863	0	0.142857	1863	1	0.228571
1864	0	0.485714	1864	0	0.142857	1864	1	0.228571
1865	0	0.485714	1865	0	0.142857	1865	1	0.228571
1866	0	0.485714	1866	0	0.142857	1866	1	0.228571
1867	0	0.485714	1867	0	0.142857	1867	1	0.228571
1868	0	0.485714	1868	0	0.142857	1868	1	0.257143
1869	0	0.485714	1869	0	0.142857	1869	1	0.257143
1870	0	0.485714	1870	0	0.142857	1870	1	0.285714
1871	0	0.457143	1871	0	0.142857	1871	0	0.285714
1872	0	0.457143	1872	0	0.142857	1872	0	0.285714
1873	0	0.457143	1873	0	0.171429	1873	0	0.285714
1874	0	0.428571	1874	0	0.171429	1874	0	0.285714
1875	0	0.428571	1875	0	0.171429	1875	0	0.285714
1876	0	0.428571	1876	0	0.171429	1876	0	0.257143
1877	0	0.428571	1877	0	0.171429	1877	0	0.257143
1878	0	0.457143	1878	0	0.171429	1878	0	0.257143
1879	0	0.457143	1879	0	0.171429	1879	0	0.257143
1880	0	0.457143	1880	0	0.171429	1880	0	0.257143
1881	0	0.457143	1881	0	0.171429	1881	0	0.257143
1882	0	0.457143	1882	0	0.171429	1882	0	0.257143
1883	0	0.457143	1883	0	0.171429	1883	0	0.257143
1884	0	0.457143	1884	0	0.171429	1884	0	0.285714
1885	0	0.457143	1885	0	0.2	1885	0	0.257143
1886	0	0.457143	1886	0	0.2	1886	0	0.257143
1887	0	0.428571	1887	0	0.2	1887	0	0.257143
1888	0	0.457143	1888	0	0.2	1888	0	0.257143
1889	0	0.457143	1889	0	0.2	1889	0	0.257143
1890	0	0.457143	1890	0	0.2	1890	0	0.257143
1891	0	0.457143	1891	0	0.2	1891	0	0.257143
1892	0	0.457143	1892	0	0.2	1892	0	0.257143
1893	0	0.457143	1893	0	0.2	1893	0	0.257143
1894	0	0.457143	1894	0	0.2	1894	0	0.228571
1895	0	0.457143	1895	0	0.2	1895	0	0.228571
1896	0	0.457143	1896	0	0.2	1896	0	0.228571
1897	0	0.457143	1897	0	0.2	1897	0	0.228571
1898	0	0.457143	1898	0	0.2	1898	0	0.228571
1899	0	0.457143	1899	0	0.2	1899	0	0.228571
1900	0	0.457143	1900	0	0.2	1900	0	0.2
1901	0	0.457143	1901	0	0.2	1901	0	0.2
1902	0	0.457143	1902	0	0.2	1902	0	0.2
1903	0	0.457143	1903	0	0.2	1903	0	0.2
1904	0	0.457143	1904	0	0.171429	1904	0	0.2
1905	0	0.428571	1905	0	0.171429	1905	0	0.2
1906	0	0.428571	1906	0	0.171429	1906	0	0.2
1907	0	0.428571	1907	0	0.171429	1907	0	0.2
1908	0	0.428571	1908	0	0.171429	1908	0	0.2
1909	0	0.428571	1909	0	0.171429	1909	0	0.2
1910	0	0.428571	1910	0	0.171429	1910	0	0.2
1911	0	0.428571	1911	0	0.171429	1911	0	0.2
1912	0	0.428571	1912	0	0.171429	1912	0	0.2
1913	0	0.428571	1913	0	0.171429	1913	0	0.2
1914	0	0.457143	1914	0	0.171429	1914	0	0.2
1915	0	0.457143	1915	0	0.171429	1915	0	0.2
1916	0	0.457143	1916	0	0.171429	1916	0	0.2
1917	0	0.457143	1917	0	0.171429	1917	0	0.2
1918	0	0.457143	1918	0	0.171429	1918	0	0.2
1919	0	0.457143	1919	0	0.2	1919	0	0.2
1920	0	0.457143	1920	0	0.2	1920	1	0.2
1921	0	0.457143	1921	0	0.2	1921	1	0.2
1922	0	0.457143	1922	0	0.2	1922	1	0.2
1923	0	0.457143	1923	0	0.2	1923	1	0.2
1924	0	0.457143	1924	0	0.2	1924	1	0.2
1925	0	0.428571	1925	0	0.2	1925	1	0.2
1926	0	0.428571	1926	0	0.171429	1926	1	0.2
1927	0	0.428571	1927	0	0.171429	1927	1	0.2
1928	0	0.457143	1928	0	0.171429	1928	1	0.2
1929	0	0.457143	1929	0	0.171429	1929	1	0.2
1930	0	0.457143	1930	0	0.171429	1930	1	0.2
1931	0	0.457143	1931	0	0.2	1931	1	0.2
1932	0	0.457143	1932	0	0.2	1932	1	0.2
1933	0	0.457143	1933	0	0.2	1933	1	0.2
1934	0	0.457143	1934	0	0.2	1934	1	0.228571
1935	0	0.457143	1935	0	0.2	1935	1	0.228571
1936	0	0.457143	1936	0	0.2	1936	1	0.228571
1937	0	0.457143	1937	0	0.2	1937	1	0.228571
1938	0	0.457143	1938	0	0.2	1938	1	0.228571
1939	0	0.457143	1939	0	0.2	1939	1	0.228571
1940	0	0.457143	1940	0	0.2	1940	1	0.228571
1941	0	0.457143	1941	0	0.2	1941	1	0.257143
1942	0	0.457143	1942	0	0.2	1942	1	0.257143
1943	0	0.457143	1943	0	0.2	1943	1	0.257143
1944	0	0.457143	1944	0	0.2	1944	1	0.257143
1945	0	0.457143	1945	0	0.2	1945	1	0.257143
1946	0	0.457143	1946	0	0.2	1946	1	0.257143
1947	1	0.457143	1947	0	0.2	1947	1	0.257143
1948	1	0.457143	1948	0	0.2	1948	0	0.257143
1949	1	0.457143	1949	0	0.2	1949	0	0.257143
1950	1	0.457143	1950	0	0.2	1950	0	0.228571
1951	1	0.457143	1951	0	0.2	1951	0	0.228571
1952	1	0.457143	1952	0	0.2	1952	0	0.228571
1953	1	0.457143	1953	0	0.2	1953	0	0.228571
1954	1	0.457143	1954	0	0.2	1954	0	0.228571
1955	1	0.457143	1955	0	0.2	1955	0	0.228571
1956	1	0.457143	1956	0	0.2	1956	0	0.228571
1957	1	0.457143	1957	0	0.2	1957	0	0.257143
1958	1	0.457143	1958	0	0.171429	1958	0	0.257143
1959	1	0.457143	1959	0	0.171429	1959	0	0.257143
1960	1	0.457143	1960	0	0.171429	1960	0	0.257143
1961	1	0.457143	1961	0	0.2	1961	0	0.257143
1962	1	0.457143	1962	0	0.2	1962	0	0.257143
1963	1	0.457143	1963	0	0.2	1963	0	0.257143
1964	1	0.457143	1964	0	0.2	1964	0	0.257143
1965	1	0.457143	1965	0	0.2	1965	0	0.257143
1966	1	0.485714	1966	0	0.2	1966	0	0.285714
1967	1	0.485714	1967	0	0.228571	1967	0	0.285714
1968	1	0.485714	1968	0	0.228571	1968	0	0.285714
1969	1	0.485714	1969	0	0.228571	1969	0	0.257143
1970	1	0.457143	1970	0	0.228571	1970	0	0.257143
1971	1	0.457143	1971	0	0.228571	1971	0	0.285714
1972	1	0.457143	1972	0	0.228571	1972	0	0.285714
1973	1	0.457143	1973	0	0.228571	1973	0	0.285714
1974	1	0.457143	1974	0	0.228571	1974	0	0.285714
1975	1	0.457143	1975	0	0.228571	1975	0	0.285714
1976	1	0.457143	1976	0	0.228571	1976	0	0.285714
1977	1	0.457143	1977	0	0.228571	1977	0	0.285714
1978	1	0.457143	1978	0	0.228571	1978	0	0.285714
1979	1	0.457143	1979	0	0.228571	1979	0	0.285714
1980	1	0.457143	1980	0	0.257143	1980	0	0.257143
1981	1	0.457143	1981	0	0.257143	1981	0	0.257143
1982	1	0.457143	1982	0	0.257143	1982	0	0.285714
1983	1	0.457143	1983	0	0.257143	1983	0	0.285714
1984	1	0.457143	1984	0	0.257143	1984	0	0.285714
1985	1	0.457143	1985	0	0.257143	1985	0	0.285714
1986	1	0.457143	1986	0	0.285714	1986	0	0.285714
1987	1	0.457143	1987	0	0.285714	1987	0	0.314286
1988	1	0.457143	1988	0	0.285714	1988	0	0.314286
1989	1	0.457143	1989	0	0.285714	1989	0	0.314286
1990	0	0.457143	1990	0	0.285714	1990	0	0.314286
1991	0	0.457143	1991	0	0.285714	1991	0	0.314286
1992	0	0.485714	1992	0	0.257143	1992	0	0.314286
1993	0	0.485714	1993	0	0.257143	1993	0	0.314286
1994	0	0.485714	1994	0	0.228571	1994	0	0.314286
1995	0	0.485714	1995	0	0.228571	1995	0	0.314286
1996	0	0.485714	1996	0	0.228571	1996	0	0.285714
1997	0	0.485714	1997	0	0.228571	1997	0	0.285714
1998	0	0.485714	1998	0	0.228571	1998	0	0.285714
[truncated: 11,926 more rows]

## Sheet: Figure5
Figure 5a
Selection intensity	Long-term payoff (lambda_i=1/k_i)
	node 1	node 2	node 3	node 4	node 5	node 6	node 7	node 8	node 9	node 10	node 11	node 12	node 13	node 14	node 15	node 16	node 17	node 18	node 19	node 20	node 21	node 22	node 23	node 24	node 25	node 26	node 27	node 28	node 29	node 30	node 31	node 32	node 33	node 34	node 35	node 36	node 37	node 38	node 39	node 40	node 41	node 42	node 43	node 44	node 45	node 46	node 47	node 48	node 49
0.05	3.67457	3.67562	3.67333	3.67579	3.67338	3.67686	3.67675	3.67489	3.67481	3.67434	3.67401	3.67815	3.6733	3.67296	3.67626	3.67539	3.67594	3.67629	3.67514	3.67805	3.67391	3.67367	3.67468	3.68068	3.67514	3.67557	3.68478	3.68243	3.6825	3.67594	3.68133	3.68161	3.67973	3.677	3.67419	3.67096	3.67963	3.67541	3.67578	3.68393	3.6862	3.6733	3.68224	3.68463	3.67514	3.68359	3.67993	3.67574	3.67594
0.15	3.92755	3.9274	3.92417	3.92892	3.92382	3.93209	3.93228	3.92761	3.92754	3.92602	3.92675	3.93403	3.92537	3.92313	3.93002	3.92764	3.92839	3.93329	3.92865	3.93436	3.92369	3.92727	3.92781	3.94106	3.93034	3.92742	3.9505	3.94373	3.94386	3.92849	3.94079	3.9407	3.93712	3.92972	3.9232	3.9177	3.93752	3.93002	3.92983	3.94893	3.95331	3.92518	3.94612	3.95137	3.92816	3.94836	3.9381	3.9318	3.92971
0.25	4.07477	4.07402	4.07021	4.07606	4.06864	4.08053	4.07998	4.07487	4.07524	4.07149	4.0731	4.08258	4.07127	4.06823	4.07818	4.07423	4.07439	4.08255	4.07702	4.08345	4.07022	4.07291	4.07507	4.09237	4.08037	4.07408	4.10522	4.09593	4.09673	4.07652	4.09369	4.09323	4.08509	4.07744	4.0702	4.05936	4.08744	4.07856	4.07791	4.10384	4.10902	4.0704	4.0998	4.10688	4.07684	4.10127	4.08815	4.07945	4.07693
0.35	4.16104	4.1604	4.15538	4.1615	4.15282	4.16722	4.16635	4.16084	4.16062	4.15652	4.15833	4.17038	4.15634	4.15238	4.16402	4.16161	4.16024	4.16929	4.16326	4.17031	4.15515	4.15956	4.16113	4.18122	4.16783	4.16053	4.19647	4.18598	4.18593	4.16289	4.18301	4.18014	4.17557	4.16382	4.15478	4.14253	4.17325	4.16408	4.16298	4.19529	4.20016	4.15552	4.18969	4.19945	4.16196	4.19357	4.17625	4.16657	4.16458
0.45	4.188	4.18672	4.18214	4.1891	4.17926	4.1964	4.19462	4.18913	4.18904	4.18307	4.18663	4.19838	4.18436	4.17919	4.19221	4.18864	4.18653	4.19895	4.19217	4.19843	4.18293	4.18657	4.19025	4.21088	4.19848	4.18711	4.22838	4.21515	4.21648	4.19096	4.21391	4.21026	4.20422	4.19127	4.1817	4.16756	4.20274	4.19359	4.19289	4.22682	4.23216	4.18181	4.22197	4.23132	4.19062	4.22421	4.20491	4.19543	4.19375
0.55	4.18938	4.1879	4.18299	4.18879	4.17788	4.1965	4.19545	4.18953	4.18884	4.18364	4.18829	4.20057	4.1845	4.17908	4.19158	4.19118	4.18623	4.20032	4.1933	4.19833	4.1832	4.18864	4.19295	4.21223	4.20188	4.18918	4.23357	4.21819	4.2196	4.19263	4.21398	4.21045	4.20632	4.19373	4.18341	4.16442	4.20211	4.1925	4.18934	4.23241	4.23474	4.18214	4.22322	4.2381	4.19156	4.22781	4.20592	4.19604	4.1937
Selection intensity	Long-term payoff (lambda_i=1)
	node 1	node 2	node 3	node 4	node 5	node 6	node 7	node 8	node 9	node 10	node 11	node 12	node 13	node 14	node 15	node 16	node 17	node 18	node 19	node 20	node 21	node 22	node 23	node 24	node 25	node 26	node 27	node 28	node 29	node 30	node 31	node 32	node 33	node 34	node 35	node 36	node 37	node 38	node 39	node 40	node 41	node 42	node 43	node 44	node 45	node 46	node 47	node 48	node 49
0.05	3.56402	3.56317	3.56326	3.56298	3.56027	3.56544	3.56442	3.56367	3.56446	3.56249	3.56448	3.5666	3.56348	3.56236	3.56391	3.56407	3.56201	3.56454	3.56468	3.56503	3.56305	3.56317	3.56698	3.56782	3.56754	3.563	3.57232	3.56884	3.57038	3.56418	3.56867	3.56815	3.56508	3.56287	3.56271	3.55847	3.56772	3.56607	3.56411	3.57163	3.57383	3.55995	3.57099	3.57237	3.56409	3.56973	3.56641	3.56473	3.56358
0.15	3.6233	3.6197	3.61979	3.61957	3.61392	3.62521	3.62416	3.6214	3.62211	3.61848	3.62359	3.62816	3.62077	3.61714	3.62178	3.62055	3.61824	3.62388	3.62256	3.62522	3.61747	3.62206	3.62829	3.63156	3.62995	3.62019	3.64099	3.63283	3.63742	3.62266	3.63244	3.63267	3.62426	3.61968	3.61845	3.60766	3.63011	3.6254	3.6211	3.64034	3.64482	3.61452	3.63796	3.64242	3.62335	3.63472	3.62902	3.62506	3.62014
0.25	3.61801	3.61328	3.6136	3.61291	3.60472	3.62042	3.61902	3.61444	3.61608	3.61149	3.618	3.62469	3.61465	3.60998	3.61596	3.6139	3.61122	3.61827	3.61657	3.62084	3.60854	3.61608	3.62407	3.62995	3.6269	3.61368	3.64243	3.63105	3.63695	3.61585	3.63079	3.63093	3.61863	3.61307	3.61007	3.59636	3.62747	3.62101	3.6141	3.64125	3.64769	3.60634	3.63777	3.64375	3.6182	3.63346	3.62643	3.62045	3.61346
0.35	3.60382	3.5979	3.59869	3.59768	3.58789	3.60674	3.60518	3.60034	3.60202	3.59618	3.60406	3.612	3.59927	3.59413	3.60129	3.59907	3.59542	3.60385	3.60181	3.60701	3.59287	3.60132	3.6117	3.61834	3.61442	3.59919	3.63238	3.61908	3.62707	3.60228	3.61859	3.61909	3.60477	3.59799	3.5954	3.57882	3.6153	3.60673	3.59893	3.63128	3.63933	3.59032	3.62716	3.63525	3.60437	3.62136	3.61243	3.60569	3.59864
0.45	3.52364	3.51643	3.51698	3.51634	3.50524	3.52677	3.52456	3.51915	3.52097	3.51486	3.52298	3.53328	3.51847	3.51163	3.52054	3.5166	3.514	3.52292	3.5204	3.52671	3.51062	3.52103	3.53154	3.53986	3.53518	3.51672	3.5559	3.54069	3.54908	3.52106	3.53974	3.54059	3.52385	3.51662	3.51315	3.49392	3.53567	3.5259	3.51651	3.55529	3.56278	3.50641	3.54933	3.55834	3.52274	3.54313	3.53439	3.52653	3.51702
0.55	3.40813	3.40077	3.40158	3.40066	3.38893	3.41192	3.40912	3.4032	3.40566	3.39893	3.40848	3.41798	3.4029	3.39605	3.40503	3.40116	3.39757	3.40771	3.40512	3.4109	3.39411	3.40631	3.41808	3.42571	3.4209	3.40148	3.44207	3.42602	3.43522	3.40574	3.4248	3.42611	3.40794	3.40066	3.39675	3.37715	3.42217	3.41087	3.40106	3.44143	3.45096	3.39068	3.43577	3.44541	3.40742	3.42769	3.41787	3.41122	3.40133
Selection intensity	Long-term payoff (lambda_i=k_i)
	node 1	node 2	node 3	node 4	node 5	node 6	node 7	node 8	node 9	node 10	node 11	node 12	node 13	node 14	node 15	node 16	node 17	node 18	node 19	node 20	node 21	node 22	node 23	node 24	node 25	node 26	node 27	node 28	node 29	node 30	node 31	node 32	node 33	node 34	node 35	node 36	node 37	node 38	node 39	node 40	node 41	node 42	node 43	node 44	node 45	node 46	node 47	node 48	node 49
0.05	3.23959	3.23753	3.2372	3.23786	3.23445	3.24005	3.24047	3.23709	3.23816	3.23797	3.23834	3.2421	3.23696	3.23651	3.23944	3.23448	3.23725	3.23695	3.23596	3.24178	3.23407	3.23804	3.23908	3.24579	3.23812	3.23643	3.24706	3.24427	3.24646	3.23702	3.24267	3.24605	3.23632	3.23551	3.23478	3.23246	3.24416	3.24041	3.2363	3.24549	3.25111	3.23405	3.24477	3.24565	3.23748	3.24225	3.24264	3.2399	3.23495
0.15	2.89764	2.8931	2.89215	2.89423	2.88703	2.90009	2.89971	2.89323	2.89589	2.89357	2.89606	2.90373	2.89253	2.89012	2.89766	2.88628	2.89445	2.89272	2.88999	2.90244	2.88646	2.89322	2.89942	2.91349	2.89518	2.88943	2.91509	2.90939	2.91481	2.89355	2.90553	2.91376	2.89054	2.88621	2.88821	2.88105	2.91103	2.90192	2.89471	2.91028	2.92914	2.88443	2.91401	2.91166	2.89229	2.90352	2.9049	2.89867	2.8858
0.25	2.62347	2.61731	2.61585	2.61904	2.60926	2.62769	2.62639	2.61733	2.622	2.61836	2.62202	2.63257	2.61685	2.61294	2.6242	2.60672	2.61891	2.61675	2.61304	2.62968	2.60806	2.61879	2.62573	2.64604	2.61926	2.61145	2.64821	2.64041	2.6471	2.61842	2.63425	2.64689	2.61178	2.60609	2.60985	2.60224	2.64424	2.63117	2.62068	2.64245	2.66859	2.60402	2.64755	2.64307	2.61455	2.63056	2.63297	2.62546	2.60666
0.35	2.39808	2.39162	2.38952	2.39362	2.38207	2.40338	2.40235	2.39154	2.39636	2.39308	2.39667	2.40953	2.38998	2.38609	2.39964	2.37774	2.39427	2.38837	2.38397	2.40732	2.38072	2.392	2.40126	2.42606	2.39213	2.38314	2.42654	2.41899	2.42715	2.39242	2.4112	2.42674	2.38319	2.37746	2.38355	2.37335	2.42438	2.40734	2.39341	2.41803	2.45347	2.37463	2.42674	2.41913	2.38703	2.40508	2.40988	2.40109	2.37711
0.45	2.17315	2.16507	2.16267	2.16774	2.15551	2.17832	2.17617	2.164	2.17107	2.16802	2.17001	2.18445	2.16262	2.16023	2.17427	2.14714	2.16922	2.16013	2.15487	2.18192	2.15098	2.16503	2.17453	2.2051	2.16217	2.15455	2.20201	2.19465	2.204	2.16424	2.18426	2.20423	2.15344	2.14732	2.15487	2.14614	2.20257	2.18281	2.16911	2.19177	2.23537	2.14527	2.20365	2.19267	2.15781	2.1771	2.18489	2.17427	2.14655
0.55	1.93701	1.92858	1.92511	1.93209	1.9196	1.94297	1.94023	1.92718	1.93498	1.93238	1.93271	1.94899	1.92538	1.92377	1.93931	1.90608	1.93435	1.9206	1.91395	1.94676	1.91277	1.92809	1.93576	1.97336	1.92144	1.91495	1.96426	1.95989	1.9682	1.92683	1.94677	1.9709	1.9128	1.90708	1.9181	1.90963	1.96902	1.94716	1.93155	1.95302	2.00363	1.90642	1.96772	1.95296	1.91785	1.93708	1.94865	1.93826	1.90608
Figure 5b
P_{lambda_i=1/k_i}-P_{lambda_i=1}	Mutation rate
Selection intensity	0.005	0.01	0.05	0.1	0.5	1
0.01	0.0400363	0.0406349	0.0561267	0.0236821	0.0242141	0.0409762
0.025	0.136211	0.114663	0.0747181	0.06661	0.0766567	0.0526074
0.05	0.195917	0.149275	0.133361	0.101865	0.128057	0.135014
0.1	0.35693	0.314763	0.233993	0.251423	0.228323	0.224366
0.25	0.623987	0.562988	0.49055	0.45973	0.454043	0.442172
0.5	1.10078	0.971946	0.792862	0.757591	0.719784	0.715764
Figure 5c
P_{lambda_i=1}-P_{lambda_i=k_i}	Mutation rate
Selection intensity	0.005	0.01	0.05	0.1	0.5	1
0.01	0.0868349	0.0991176	0.0458308	0.0817612	0.0745426	0.0718681
0.025	0.208341	0.180806	0.166753	0.157594	0.175844	0.166948
0.05	0.373873	0.359512	0.312697	0.312316	0.304171	0.302057
0.1	0.69044	0.65182	0.561858	0.547973	0.54545	0.54935
0.25	1.28088	1.18107	1.0594	1.02407	1.01139	0.999418
0.5	1.61374	1.56387	1.47102	1.45005	1.4381	1.42183
[truncated: 1 more columns]

## Sheet: Figure 6
Figure 6a																				Figure 6b
Lattice				Random regular (RR)				Erdos-Renyi (ER)				Small world (SW)				Scale-free (SF)				Numerical C^*
Uniform (Uni.)	Normal (Nor.)	Exponential (Exp.)	Power-law (Pow.)	Uniform (Uni.)	Normal (Nor.)	Exponential (Exp.)	Power-law (Pow.)	Uniform (Uni.)	Normal (Nor.)	Exponential (Exp.)	Power-law (Pow.)	Uniform (Uni.)	Normal (Nor.)	Exponential (Exp.)	Power-law (Pow.)	Uniform (Uni.)	Normal (Nor.)	Exponential (Exp.)	Power-law (Pow.)	lambda_i	Office (Off.)	Student (Stu.)
6.68899	6.6723	6.69051	6.66765	6.67564	6.66511	6.6779	6.66347	6.90357	6.81798	6.83206	6.81124	6.66884	6.69669	6.66802	6.74456	7.32885	6.94313	7.07295	7.17789	1	28.454	36.6756
6.68699	6.67567	6.69114	6.66846	6.67459	6.67084	6.67751	6.66285	6.70567	6.82398	6.86718	6.76834	6.80212	6.76622	6.74022	6.68636	7.11238	7.07311	6.9683	6.79614	1/k_i	23.8952	31.0137
6.68945	6.67418	6.69128	6.66228	6.679	6.66632	6.67938	6.66111	6.78798	6.83048	6.77852	6.71635	6.75508	6.65189	6.70003	6.75072	7.11021	7.20183	7.06419	7.78555	k_i	34.7156	44.6228
6.68762	6.6712	6.69126	6.6625	6.67595	6.66658	6.67915	6.66056	6.79024	6.78683	6.70248	6.91096	6.76786	6.69774	6.74764	6.66765	7.01076	7.11411	7.17221	7.21081	Uni.	28.3037	37.2134
6.68785	6.6758	6.69085	6.65668	6.67495	6.66936	6.67716	6.65517	6.7088	6.73601	6.88035	6.7243	6.72196	6.70826	6.72998	6.7418	7.05675	7.07862	7.02763	7.24647	Nor.	26.2336	35.3949
6.68899	6.67463	6.69295	6.65942	6.67558	6.66798	6.67825	6.66053	6.82813	6.85832	6.84649	6.76336	6.74657	6.65122	6.75491	6.75185	7.35362	7.23125	7.04586	7.64261	Exp.	28.4293	36.5828
6.68796	6.67541	6.69168	6.65603	6.6753	6.6668	6.67888	6.65628	6.765	6.8017	6.72819	6.8821	6.73978	6.69169	6.71526	6.5758	7.01078	6.84317	7.18742	6.74134	Pow.	30.5586	36.5348
6.68759	6.67213	6.69073	6.6596	6.67424	6.66411	6.6777	6.66062	6.76595	6.95352	6.84193	6.80312	6.73469	6.70179	6.7097	6.93883	6.88169	6.57454	7.151	6.80093
6.68927	6.66874	6.6922	6.66012	6.67688	6.66499	6.67768	6.66049	6.80878	6.73929	6.81558	6.63569	6.77333	6.68041	6.74372	6.86511	7.03293	6.94833	7.11691	7.13339	Theoretical C^*
6.68984	6.67103	6.69156	6.65981	6.67658	6.66641	6.67696	6.65984	6.83582	6.76867	6.76392	6.90458	6.7574	6.7053	6.75163	6.60667	7.03021	7.37894	7.19282	7.32762	lambda_i	Office (Off.)	Student (Stu.)
6.68917	6.67432	6.69126	6.66197	6.6772	6.66932	6.6782	6.66215	6.82324	6.73944	6.7873	6.8935	6.73779	6.61475	6.78704	6.69547	7.08132	7.35775	7.08498	6.84038	1	28.1696	36.2336
6.68895	6.67133	6.69142	6.66022	6.6761	6.6657	6.67874	6.65784	6.76593	6.74331	6.88766	7.08578	6.82477	6.70963	6.72977	6.58453	7.29949	7.60607	7.08481	6.8459	1/k_i	24.2601	31.6801
6.68774	6.67424	6.69023	6.65177	6.67407	6.66705	6.6794	6.65796	6.72778	6.77584	6.87617	6.75384	6.69703	6.62009	6.73178	6.67572	6.93373	7.66105	7.03012	7.70981	k_i	33.5003	42.578
6.68849	6.67128	6.69165	6.67291	6.67629	6.6657	6.67886	6.66734	6.7937	6.7386	6.83832	6.81644	6.75239	6.75592	6.77878	6.92253	7.13847	7.01224	7.23968	7.16154	Uni.	27.9678	36.4972
6.68671	6.66884	6.69222	6.66415	6.67566	6.66352	6.67891	6.65943	6.80444	6.84965	6.78631	6.58713	6.74262	6.63922	6.75917	6.85307	7.28957	7.32652	7.24668	7.33582	Nor.	26.7117	35.9516
6.68878	6.67603	6.69064	6.66264	6.67784	6.6684	6.67746	6.6591	6.80901	6.76754	6.73794	6.61528	6.78093	6.65441	6.79528	6.78546	7.26705	6.9482	7.10488	7.1614	Exp.	28.1907	36.6075
6.6892	6.66899	6.69165	6.65505	6.67538	6.66345	6.67809	6.65519	6.79404	6.74206	6.77673	6.92926	6.70482	6.79061	6.79226	6.69442	7.22076	6.94832	7.20774	6.81212	Pow.	30.1773	36.1915
6.68828	6.67363	6.69036	6.65652	6.6768	6.66766	6.67702	6.65371	6.85962	6.73322	6.80783	6.86912	6.76359	6.79348	6.77474	6.74526	7.12016	7.47901	7.18506	6.95305
6.6881	6.67316	6.69101	6.66185	6.67523	6.66438	6.67612	6.66026	6.78896	6.75483	6.86549	6.64739	6.77227	6.73314	6.76764	6.67091	7.25572	7.04274	7.00254	6.83919
6.68693	6.67418	6.69155	6.66485	6.67661	6.67101	6.67689	6.66217	6.82059	6.92464	6.83113	6.51174	6.73329	6.79691	6.77657	6.84138	7.11896	7.13999	7.18066	6.98898
6.68886	6.67326	6.68912	6.66279	6.67654	6.66983	6.6787	6.66784	6.77137	6.69673	6.74541	6.71531	6.72733	6.81602	6.80057	6.79215	7.14449	6.96453	6.92914	6.87216
6.68791	6.67028	6.69319	6.66149	6.67434	6.66758	6.67854	6.66018	6.83456	6.72515	6.82099	6.67431	6.71852	6.73195	6.75678	6.74674	7.13607	7.04065	7.17025	6.73533
6.68871	6.67109	6.69039	6.66416	6.67603	6.66487	6.67734	6.66084	6.80917	6.84448	6.80386	6.85119	6.74058	6.59021	6.79392	6.70057	7.16445	7.29876	7.17396	6.89803
6.68925	6.67244	6.68981	6.66067	6.67657	6.66781	6.67569	6.66105	6.84789	6.84838	6.76497	6.84008	6.74337	6.66274	6.7895	6.62758	6.99294	7.26765	6.95358	7.38055
6.68821	6.67291	6.68995	6.66079	6.67769	6.66884	6.67677	6.65835	6.74301	6.80642	6.82959	6.83001	6.78772	6.74779	6.71041	6.90273	7.06985	6.97788	7.20312	7.0896
6.68919	6.67486	6.69033	6.66505	6.67816	6.66853	6.67775	6.66501	6.75716	6.69041	6.81936	6.91698	6.74234	6.69868	6.75782	6.89787	7.15811	6.95806	7.22352	7.44417
6.68915	6.67266	6.69145	6.66653	6.67787	6.66673	6.67719	6.66569	6.87392	6.77273	6.75275	6.74993	6.7927	6.77776	6.74663	6.61563	6.8862	7.01714	7.23409	7.56356
6.68901	6.67734	6.69057	6.67079	6.67811	6.66994	6.67905	6.66443	6.72472	6.77184	6.74354	6.88199	6.75422	6.76857	6.82915	6.85205	7.14781	6.8479	6.85018	6.60857
6.68954	6.67676	6.69099	6.66473	6.67666	6.67227	6.67572	6.66175	6.81411	6.76468	6.74619	6.94347	6.74399	6.77503	6.70881	6.68162	7.15265	6.82966	7.19446	7.4781
6.6882	6.67143	6.69134	6.66097	6.67548	6.66323	6.67804	6.66071	6.8028	6.92016	6.8607	6.58877	6.70326	6.86792	6.7852	6.74899	7.3228	7.14531	6.95044	7.12981
6.68817	6.67519	6.69172	6.66578	6.67658	6.66872	6.67775	6.66632	6.86263	6.85382	6.76575	6.86159	6.74285	6.81956	6.72355	6.76399	7.18645	7.25939	7.46264	7.44142
6.68956	6.67166	6.69021	6.66744	6.67657	6.66857	6.67741	6.66091	6.80077	6.67411	6.79676	6.56909	6.77447	6.76457	6.70083	6.6709	7.07678	7.2415	7.13062	7.00466
6.68674	6.66935	6.69148	6.66757	6.67496	6.66555	6.67794	6.6594	6.71492	6.66839	6.82421	6.988	6.72381	6.78093	6.66708	6.81188	7.28053	6.91304	7.11336	6.69385
6.68813	6.6751	6.69164	6.65471	6.6756	6.66681	6.67845	6.65926	6.69816	6.78295	6.79637	6.97726	6.77928	6.74622	6.74257	6.80752	7.28199	7.31023	7.27992	6.68895
6.68869	6.66703	6.6915	6.66307	6.67658	6.66399	6.67859	6.66127	6.82341	6.7967	6.87536	6.7148	6.69934	6.83064	6.74377	6.81716	7.31235	6.72801	7.19023	6.93466
6.68808	6.6732	6.69155	6.66577	6.67648	6.66843	6.67915	6.66261	6.82427	6.74805	6.77058	6.85469	6.82647	6.74871	6.78168	6.73117	7.04697	6.93237	7.16801	7.08753
6.68781	6.67268	6.69095	6.6672	6.67599	6.66944	6.67703	6.65937	6.78022	6.99918	6.87206	6.78085	6.77529	6.77154	6.76616	6.83427	7.15137	7.17957	6.83369	7.13517
6.68886	6.66724	6.69025	6.67	6.67779	6.66276	6.67703	6.66627	6.89553	6.69105	6.74142	6.68904	6.78244	6.72009	6.78659	6.71928	7.01017	6.99709	7.05584	6.72459
6.68874	6.67384	6.69096	6.6633	6.67651	6.66616	6.67754	6.66328	6.84876	6.7746	6.77221	6.92539	6.78307	6.90828	6.7449	6.80237	7.10176	7.03841	7.03491	7.04639
6.68837	6.67228	6.69049	6.67185	6.67556	6.66595	6.6779	6.6655	6.82395	6.81903	6.90459	6.77385	6.79659	6.64279	6.7471	6.68018	7.0723	6.85787	6.9769	7.29587
6.68765	6.66995	6.69099	6.6639	6.67559	6.66606	6.6765	6.66151	6.8128	6.66274	6.8658	6.82685	6.7675	6.70765	6.7924	6.89033	7.30163	7.37165	7.04399	6.86923
6.68725	6.67185	6.69195	6.66159	6.67591	6.66435	6.67892	6.66032	6.96941	6.88362	6.79125	6.63604	6.69152	6.73292	6.78077	6.81289	7.22457	7.3868	6.9844	7.37182
6.6878	6.67374	6.69099	6.66228	6.67404	6.66799	6.67919	6.6638	6.82375	6.79342	6.75724	6.67569	6.74525	6.7284	6.84433	6.75298	6.97132	7.30347	7.01517	6.85657
6.68724	6.67643	6.6923	6.66609	6.67566	6.67029	6.67677	6.66221	6.83314	6.76474	6.70629	6.86582	6.75356	6.6985	6.78928	6.62692	6.88047	7.00649	7.01899	6.88207
6.6889	6.67867	6.69271	6.66603	6.67545	6.67149	6.67834	6.6616	6.78714	6.68516	6.81059	6.73987	6.7017	6.85406	6.73852	6.72523	7.16729	7.08783	7.07823	7.23095
6.68817	6.66991	6.69254	6.66719	6.67544	6.66563	6.67754	6.66357	6.82273	6.5739	6.74173	6.9158	6.78708	6.73308	6.72787	6.72555	7.19428	6.92223	7.2067	6.79592
6.68875	6.67036	6.69172	6.65929	6.67525	6.66521	6.67937	6.65867	6.81896	6.86008	6.78344	6.75584	6.75295	6.80215	6.74286	6.93694	7.23148	7.19377	7.13214	6.9717
6.6889	6.67591	6.69237	6.65672	6.67666	6.6675	6.67868	6.65823	6.7725	6.80436	6.69735	6.87587	6.8114	6.73777	6.78538	6.70027	7.24764	7.0308	7.15743	7.32119
6.68831	6.67547	6.6907	6.65501	6.67579	6.66962	6.678	6.65707	6.89692	6.78313	6.73536	6.88791	6.69726	6.76079	6.81821	6.66183	7.18372	7.20348	7.00379	7.15441
6.68833	6.6764	6.69191	6.66308	6.67461	6.67094	6.68026	6.66113	6.83521	6.81384	6.81148	6.72971	6.73117	6.69342	6.77577	6.63812	7.16953	6.92872	7.15877	7.07419
6.68796	6.67163	6.69292	6.66653	6.67615	6.66529	6.6792	6.65842	6.78998	6.83808	6.7928	6.8453	6.73499	6.81332	6.74496	6.85563	6.87567	6.65697	7.00013	6.89601
6.68859	6.67635	6.69239	6.66615	6.67555	6.66515	6.67832	6.66193	6.85447	6.777	6.82911	6.91001	6.74179	6.7363	6.78359	6.74477	7.27423	6.91275	7.0951	6.87952
6.68883	6.67538	6.68959	6.65943	6.67527	6.66769	6.67577	6.65451	6.77943	7.05801	6.73019	6.83751	6.78872	6.65756	6.77644	6.9278	6.96082	7.16659	7.29792	6.99824
6.69062	6.67743	6.69119	6.65867	6.67763	6.66891	6.67828	6.65707	6.82801	6.91629	6.82576	6.69771	6.81761	6.67299	6.72137	6.74285	7.04507	7.10934	7.36506	7.23289
6.68949	6.67644	6.69028	6.65963	6.67528	6.66818	6.6782	6.66024	6.78453	6.82767	6.84155	7.02882	6.7362	6.75385	6.71096	6.7429	7.14732	6.9758	7.22003	7.18693
6.6881	6.67257	6.69099	6.6584	6.67567	6.66667	6.67782	6.65149	6.8177	6.73182	6.86517	6.86277	6.82192	6.73463	6.76329	6.72037	7.07148	7.14216	6.90906	7.51597
6.68826	6.67229	6.69046	6.66728	6.67706	6.66552	6.67719	6.66057	6.73591	6.87119	6.73926	6.8008	6.72912	6.68412	6.76248	6.73494	7.134	6.65622	7.27785	7.54964
6.68801	6.67539	6.69146	6.65828	6.67658	6.66526	6.6781	6.65656	6.8122	6.71861	6.79394	6.67902	6.73793	6.75268	6.75741	6.73889	7.18117	7.18461	7.42597	7.45295
6.68795	6.67596	6.69244	6.66269	6.67519	6.66816	6.67868	6.65992	6.76038	6.67702	6.72438	6.89576	6.77971	6.74457	6.73911	6.67255	7.41847	6.85891	7.08367	7.48378
6.68905	6.67371	6.69031	6.66622	6.67509	6.66819	6.67644	6.65771	6.88168	6.75051	6.86682	6.79319	6.7012	6.74331	6.76421	6.68975	7.1875	7.16593	7.14047	7.27609
6.68663	6.67358	6.69267	6.66761	6.67616	6.66706	6.67997	6.66091	6.84365	6.81531	6.80529	6.90649	6.79374	6.83236	6.72918	6.71794	7.1337	7.33554	7.16229	7.25098
6.68869	6.67433	6.69102	6.66058	6.67833	6.66305	6.67793	6.65734	6.7662	6.77107	6.82114	6.80996	6.74665	6.73429	6.78073	6.77691	6.95369	7.15338	7.06756	6.81932
6.68765	6.67513	6.69192	6.66443	6.67604	6.66234	6.67924	6.66179	6.74076	6.73409	6.78205	6.65447	6.75028	6.69289	6.77001	6.69818	7.01114	7.53814	7.07804	7.13502
6.68764	6.67353	6.69149	6.66295	6.67484	6.6657	6.67692	6.66038	6.75057	6.6787	6.78307	6.84428	6.72725	6.75919	6.822	6.77236	7.38993	6.94628	7.10675	7.20998
6.68857	6.67519	6.69159	6.66145	6.67566	6.66952	6.67582	6.6607	6.73949	6.87841	6.82464	6.78485	6.74763	6.7438	6.71332	6.84683	7.06365	7.1464	7.06603	6.89945
6.68766	6.67636	6.69169	6.65724	6.67564	6.66724	6.67913	6.659	6.74909	6.72339	6.88268	6.70302	6.75105	6.77796	6.71735	6.7552	7.36758	7.27522	7.11867	6.96646
6.68845	6.67542	6.69172	6.66242	6.67523	6.66536	6.67854	6.65998	6.77786	6.72629	6.85864	6.83939	6.70402	6.71243	6.79819	6.93007	7.16895	7.2736	6.96688	6.71541
6.6866	6.67394	6.69063	6.6694	6.67345	6.66646	6.67725	6.66573	6.95213	6.68317	6.81554	6.71352	6.76454	6.74607	6.78767	6.85165	7.10065	6.98743	6.97426	6.99957
6.68906	6.67247	6.691	6.66577	6.67644	6.66238	6.67902	6.66266	6.86147	6.71957	6.73485	6.93455	6.74956	6.742	6.77845	6.69239	6.865	7.23919	7.0421	7.41928
6.68698	6.67545	6.69279	6.66806	6.67347	6.66668	6.67943	6.66531	6.79643	6.84059	6.81982	6.90178	6.7365	6.81676	6.79519	6.69622	7.06867	6.56691	7.09037	7.08723
6.68893	6.67504	6.6908	6.66449	6.67697	6.6657	6.67731	6.66354	6.79825	6.7793	6.8284	6.70055	6.71303	6.69449	6.74729	6.69047	7.18429	7.24559	6.96423	7.55954
6.68872	6.66918	6.69249	6.66114	6.6758	6.6658	6.67892	6.6585	6.78184	6.82688	6.80553	6.6538	6.77318	6.77045	6.80326	6.80756	6.98618	6.92816	7.10702	6.83828
6.68658	6.6737	6.69153	6.66856	6.67667	6.6664	6.67889	6.66542	6.84472	6.77621	6.7987	6.89824	6.76604	6.788	6.74329	6.82027	7.05947	6.98557	6.99625	7.31842
6.68876	6.67017	6.69245	6.66254	6.676	6.66273	6.6787	6.65945	6.76681	6.80537	6.77386	6.59142	6.76344	6.75754	6.78009	6.70056	7.1869	7.05058	7.24379	7.18165
6.68708	6.67646	6.69108	6.6637	6.67614	6.66956	6.6776	6.66302	6.80179	6.71875	6.76264	6.87846	6.74127	6.76331	6.72639	6.73053	7.11133	7.37737	7.08189	7.37969
6.68721	6.66847	6.69175	6.66619	6.67615	6.66319	6.67843	6.66394	6.74739	6.85851	6.76871	6.69466	6.72135	6.71784	6.73724	6.65923	7.16091	7.04636	7.06259	7.58721
6.68803	6.67437	6.69252	6.65471	6.67568	6.66763	6.67944	6.65278	6.74471	6.82952	6.86521	6.83206	6.77657	6.75814	6.72697	6.7394	6.98524	6.8928	7.06228	7.12119
6.68842	6.6705	6.69124	6.66403	6.6764	6.6695	6.67746	6.66009	6.7205	6.66763	6.75237	6.69172	6.714	6.81096	6.72187	6.7788	7.20915	7.21819	7.2665	7.43621
6.68816	6.67259	6.69142	6.66825	6.67732	6.66669	6.67812	6.66589	6.7479	6.75637	6.83052	6.71331	6.7487	6.64687	6.70706	6.86359	7.15766	7.04909	7.02066	6.65599
6.6879	6.67326	6.69245	6.65823	6.67645	6.66851	6.67712	6.65717	6.65157	6.85093	6.78541	6.83991	6.7545	6.71697	6.72665	6.62822	7.2287	7.0664	7.1478	7.60051
6.68941	6.66818	6.69187	6.66811	6.67892	6.66678	6.67931	6.66451	6.80216	6.80751	6.83659	7.02255	6.76555	6.76462	6.79986	6.645	7.18487	7.31845	7.09654	7.10486
6.68901	6.67702	6.69102	6.66848	6.67729	6.66793	6.6787	6.66083	6.83153	6.73184	6.81018	6.94263	6.75594	6.70171	6.72089	6.62944	7.20326	7.18254	7.09899	6.66806
6.68737	6.67182	6.69125	6.66641	6.67556	6.66604	6.67787	6.6644	6.7674	6.71127	6.87706	6.81138	6.79719	6.70319	6.74364	6.64316	7.00494	7.36031	6.89924	7.11367
6.68913	6.67584	6.69189	6.66186	6.67611	6.6676	6.67734	6.66254	6.74234	6.76448	6.86961	6.75996	6.74252	6.70593	6.76364	6.78617	7.0492	7.05744	7.01859	6.80397
6.68758	6.67454	6.69204	6.66654	6.67632	6.6701	6.67897	6.6637	6.78198	6.74242	6.80027	6.86068	6.77905	6.79809	6.80744	6.76618	7.19704	6.83866	7.09223	6.87115
6.68878	6.67388	6.69101	6.66139	6.67596	6.66603	6.67768	6.65977	6.86807	6.71204	6.76591	6.86529	6.71178	6.7641	6.76877	6.65987	7.16044	7.49802	7.23432	7.28038
6.68673	6.67303	6.6923	6.67012	6.67491	6.66638	6.6777	6.66046	6.89017	6.73451	6.73652	6.96123	6.73492	6.65984	6.73575	6.73781	7.01697	7.42154	7.05274	6.7103
6.6878	6.67655	6.69143	6.66466	6.67499	6.66899	6.67844	6.66525	6.89972	6.9671	6.7843	6.81811	6.82917	6.81891	6.71515	6.72757	6.89721	6.92778	6.98974	6.8162
6.68819	6.67037	6.6917	6.66782	6.67619	6.66487	6.67837	6.66479	6.86016	6.68816	6.75386	6.67376	6.75519	6.841	6.69817	6.68616	7.14603	6.94256	7.20601	7.50665
6.68743	6.67485	6.69251	6.6626	6.67714	6.66705	6.68079	6.65749	6.82714	6.81942	6.81035	6.91344	6.78797	6.81389	6.7599	6.84555	7.03061	7.11897	7.16361	7.95086
6.68846	6.67236	6.69084	6.663	6.67665	6.66736	6.67731	6.65911	6.82458	6.83996	6.73436	6.81484	6.66534	6.78684	6.79057	6.86775	7.1877	6.95725	7.26364	7.30146
6.68753	6.67575	6.69198	6.6578	6.67394	6.66568	6.67706	6.65591	6.80391	6.90624	6.80651	6.77789	6.73554	6.77055	6.78729	6.66843	7.26055	7.10744	7.01253	7.26292
6.68909	6.67572	6.69084	6.66701	6.67635	6.66697	6.67896	6.66366	6.8836	6.75412	6.82067	6.71716	6.78881	6.74849	6.73273	6.68644	7.0619	6.90372	7.3401	7.3957
6.68737	6.67309	6.69179	6.65774	6.67558	6.66793	6.67784	6.65848	6.85531	6.7178	6.83214	6.87839	6.77601	6.66289	6.76178	6.67673	6.90293	7.31127	7.13455	7.47462
6.68957	6.66994	6.69249	6.67465	6.67737	6.66415	6.67887	6.66632	6.73466	7.00979	6.77784	6.61047	6.75764	6.74524	6.7832	6.65566	7.34351	6.78832	7.00604	7.30969
6.68825	6.67572	6.6907	6.66755	6.67447	6.6671	6.67792	6.66249	6.75859	6.97297	6.79299	6.70904	6.76324	6.73838	6.81143	6.70648	7.29315	6.92891	6.98415	7.71557
6.68854	6.67646	6.69153	6.65985	6.67649	6.66923	6.67996	6.6569	6.88631	6.80526	6.81167	6.80978	6.78398	6.73314	6.79847	6.88244	6.95668	6.85182	7.02668	6.87906
6.68951	6.67216	6.6916	6.66855	6.67723	6.66787	6.67883	6.66461	6.7969	6.79716	6.7453	6.77114	6.76997	6.75554	6.7992	6.84917	7.03438	7.04922	7.05393	7.11643
6.68868	6.6743	6.69115	6.66469	6.6746	6.66688	6.67634	6.6631	6.80359	6.72353	6.8081	6.82019	6.78955	6.75204	6.73703	6.75761	7.27083	7.10199	6.90673	7.10064
6.69069	6.67003	6.69322	6.66582	6.67712	6.66391	6.67979	6.65934	6.81615	6.78422	6.81556	6.85102	6.78564	6.64026	6.74173	6.71448	6.98912	7.33957	7.13719	7.56201

## Sheet: Figure 7
Figure 7a				Figure 7b
Lattice		Scale-free			Update rate
Step of iteration	Theoretical C^*	Step of iteration	Theoretical C^*	Step of iteration	Small node (k_i<=4)
1	6.66957	1	6.91457	1	1	1	1	1	1	1	1	1	1	1	1	1	1	1	1	1	1	1	1	1	1	1	1	1	1	1	1	1	1	1	1	1	1	1	1	1	1	1	1	1	1	1	1	1	1
2	6.55829	2	6.25966	2	1.74558	1.74772	1.69394	1.67774	1.62345	1.739	1.64521	1.73362	1.74136	1.65484	1.69802	1.72004	1.47249	1.75321	1.69596	1.6119	1.636	1.52545	1.73223	1.56681	1.70552	1.71593	1.37814	1.74239	1.73751	1.71055	1.73802	1.72516	1.70722	1.70004	1.74568	1.71038	1.75177	1.69642	1.73818	1.71613	1.7409	1.71249	1.75078	1.66241	1.58957	1.47774	1.74563	1.13998	1.72673
3	6.42226	3	5.93876	3	1.71635	1.70318	1.98482	1.6217	1.12282	1.69479	1.16546	1.6908	2.02971	1.16702	2.1969	2.40438	1.44576	1.70761	2.13974	1.41643	1.09553	1.14008	2.27668	1.99579	1.74687	2.6791	1.50114	1.69762	1.6937	2.16673	1.69454	1.68262	1.78182	2.08572	1.69974	1.67049	1.7061	2.13628	1.69467	1.78671	1.69764	1.6763	1.70398	1.6256	1.02881	0.977736	1.7038	0.657375	2.17137
4	6.34872	4	5.74382	4	1.84236	1.58548	2.32685	1.46754	0.868319	1.5766	0.849002	1.59407	1.96968	0.928743	3.01913	2.38881	1.31231	1.58733	2.59493	1.18634	0.738734	0.760467	2.36138	2.33274	1.82167	3.19291	1.74581	1.57888	1.57669	2.55447	1.57677	1.57161	1.80126	2.06231	1.6108	1.56555	1.58338	2.43206	1.57638	1.8398	1.58062	1.62805	1.58508	1.52935	0.67571	0.65655	1.69295	0.892634	2.56785
5	6.31961	5	5.61105	5	1.77219	1.47096	2.5161	1.28781	0.716489	1.45818	0.676794	1.5156	1.9457	0.763281	3.57749	2.36387	1.1753	1.46672	3.03867	0.984046	0.54713	0.552947	2.41468	2.60788	1.87807	3.433	2.0404	1.46482	1.46602	2.85162	1.45996	1.46605	1.79106	2.11074	1.55251	1.47686	1.45969	2.58469	1.45825	1.88351	1.46502	1.59228	1.46994	1.4519	0.491905	0.543077	1.65164	0.813648	2.93784
6	6.2832	6	5.514	6	1.67136	1.36286	2.62347	1.08709	0.631634	1.34329	0.58435	1.44392	1.89876	0.660075	4.03926	2.3186	1.07326	1.34995	3.41774	0.796873	0.443333	0.41866	2.41531	2.85051	1.94549	3.53915	2.42657	1.35889	1.36716	3.04518	1.34772	1.3717	1.78432	2.13696	1.50818	1.4043	1.33985	2.60102	1.34619	1.92433	1.35543	1.5612	1.36289	1.3999	0.391415	0.490903	1.59864	0.840076	3.25762
7	6.24828	7	5.43942	7	1.56399	1.26255	2.65453	0.879902	0.585177	1.23517	0.538671	1.37978	1.84731	0.593845	4.40205	2.26071	1.00989	1.24078	3.73922	0.615233	0.384254	0.317288	2.40164	3.0961	2.01544	3.58193	2.9285	1.2619	1.28181	3.16231	1.24281	1.29254	1.77205	2.1567	1.47125	1.34586	1.22827	2.50382	1.2452	1.94881	1.25434	1.53547	1.26607	1.37633	0.333691	0.471476	1.54363	0.852041	3.5317
8	6.22524	8	5.37985	8	1.45352	1.16717	2.60963	0.706008	0.559241	1.13286	0.516442	1.32171	1.78477	0.548494	4.68346	2.18644	0.908581	1.13798	4.01476	0.438394	0.346934	0.242555	2.3879	3.34622	2.08851	3.59043	3.62853	1.17064	1.2035	3.225	1.14344	1.22733	1.74883	2.15455	1.43492	1.29228	1.12384	2.33274	1.15388	1.95315	1.15936	1.51391	1.17636	1.37802	0.299222	0.453093	1.48778	0.874001	3.72176
9	6.21174	9	5.33082	9	1.34296	1.07468	2.4813	0.597867	0.543094	1.03544	0.50193	1.26724	1.7119	0.514412	4.89776	2.09551	0.695395	1.04025	4.25154	0.2866	0.319734	0.191998	2.37374	3.57352	2.16255	3.57517	4.61791	1.08274	1.1273	3.2475	1.04822	1.17401	1.71099	2.12762	1.39431	1.23534	1.02506	2.13164	1.0697	1.93528	1.06846	1.49171	1.09106	1.39811	0.278618	0.436046	1.43018	0.879429	3.80057
10	6.20027	10	5.28944	10	1.23534	0.986083	2.28323	0.551182	0.531099	0.944332	0.49008	1.21595	1.63705	0.486872	5.06002	1.99726	0.453995	0.94849	4.45968	0.18836	0.297565	0.156673	2.35953	3.76175	2.23751	3.54479	5.70204	0.998804	1.05284	3.24239	0.958381	1.132	1.66461	2.08682	1.34904	1.17448	0.932707	1.92352	0.991943	1.90251	0.98234	1.46664	1.01046	1.42806	0.267246	0.417069	1.37225	0.876358	3.79171
11	6.18968	11	5.25383	11	1.13737	0.905881	2.05761	0.545031	0.522423	0.86364	0.482352	1.17215	1.56912	0.464864	5.20196	1.90601	0.278457	0.8665	4.66586	0.13494	0.278979	0.130461	2.35506	3.93332	2.32288	3.51767	6.46279	0.923205	0.984579	3.23093	0.878316	1.1039	1.6209	2.04503	1.30548	1.11555	0.850456	1.72338	0.9227	1.86823	0.905154	1.44411	0.938592	1.46228	0.262004	0.399233	1.32032	0.866007	3.73969
12	6.17977	12	5.22267	12	1.05022	0.834679	1.83281	0.554804	0.516207	0.79347	0.47942	1.1363	1.50846	0.447115	5.34009	1.826	0.171817	0.794281	4.88295	0.103564	0.262783	0.110058	2.36445	4.10833	2.42399	3.49991	6.79589	0.856502	0.923461	3.2224	0.808528	1.08845	1.58335	2.0043	1.2661	1.06062	0.778241	1.5357	0.860956	1.83759	0.837332	1.42586	0.875768	1.49526	0.260054	0.383067	1.27596	0.852093	3.66741
13	6.17116	13	5.195	13	0.972219	0.770954	1.62085	0.560566	0.51117	0.731875	0.480962	1.10644	1.4524	0.43219	5.47721	1.75559	0.110971	0.729994	5.11106	0.0835349	0.247976	0.0935967	2.38661	4.29492	2.5419	3.48876	6.81543	0.797118	0.868259	3.21693	0.747412	1.08214	1.55071	1.96264	1.23024	1.00916	0.714148	1.36016	0.804648	1.81024	0.777269	1.41057	0.820204	1.52324	0.259201	0.368516	1.2376	0.835797	3.58183
14	6.16445	14	5.17014	14	0.901585	0.71318	1.42868	0.55325	0.506329	0.67698	0.486968	1.08061	1.39904	0.419032	5.61214	1.69234	0.076428	0.671953	5.34643	0.0701136	0.233978	0.0798525	2.41975	4.49766	2.67456	3.48011	6.6467	0.743455	0.817647	3.21242	0.693338	1.08167	1.52118	1.91873	1.1968	0.960481	0.656421	1.19544	0.752258	1.78485	0.72336	1.39672	0.770154	1.54437	0.257644	0.355207	1.20335	0.818055	3.48545
15	6.15866	15	5.14756	15	0.837052	0.660276	1.26383	0.531732	0.501105	0.627418	0.498761	1.05746	1.34745	0.406985	5.74327	1.63432	0.0565385	0.618981	5.58496	0.0609367	0.220562	0.0678753	2.46342	4.72289	2.81566	3.47079	6.37403	0.694357	0.77068	3.20672	0.645094	1.08452	1.49351	1.87228	1.16498	0.914193	0.603831	1.03925	0.702912	1.76047	0.67443	1.38334	0.724358	1.55793	0.253532	0.342688	1.1718	0.799859	3.38021
16	6.15335	16	5.12687	16	0.77776	0.61153	1.13666	0.497054	0.495179	0.58224	0.520597	1.03618	1.29736	0.395675	5.86922	1.58008	0.0452073	0.570303	5.82323	0.0547945	0.207729	0.056896	2.51945	4.98088	2.9568	3.45864	6.04806	0.649034	0.726743	3.19786	0.601833	1.0889	1.46697	1.82354	1.13429	0.870131	0.555566	0.887441	0.656176	1.73656	0.629663	1.36996	0.681977	1.56379	0.244759	0.330334	1.14195	0.782261	3.268
17	6.1479	17	5.10776	17	0.723093	0.566453	1.05996	0.449869	0.488334	0.54077	0.562065	1.01631	1.24865	0.384903	5.98865	1.52824	0.0394907	0.5254	6.05856	0.0510744	0.195609	0.0465207	2.59257	5.28399	3.09103	3.44213	5.69921	0.606922	0.685409	3.18385	0.562951	1.09354	1.44084	1.77263	1.10451	0.828079	0.511072	0.734737	0.611858	1.71256	0.588478	1.35654	0.642441	1.56217	0.229496	0.317396	1.11312	0.766132	3.1499
18	6.14263	18	5.08999	18	0.672569	0.524659	1.04493	0.390217	0.480369	0.502495	0.640185	0.997514	1.20085	0.374562	6.10026	1.47692	0.0382793	0.483895	6.28855	0.0494222	0.184342	0.0370101	2.68971	5.63897	3.21385	3.42018	5.34604	0.567581	0.646349	3.16288	0.528008	1.0975	1.41372	1.71882	1.07557	0.787491	0.469939	0.579739	0.56988	1.68724	0.550426	1.34326	0.605341	1.55374	0.207736	0.303285	1.08484	0.75172	3.02518
19	6.13851	19	5.07339	19	0.625802	0.485815	1.09334	0.31786	0.471097	0.467021	0.776889	0.979343	1.15301	0.364591	6.20336	1.42391	0.0420674	0.445507	6.51055	0.0495103	0.173989	0.0290282	2.81617	6.03654	3.32231	3.39228	4.99986	0.530665	0.609308	3.13405	0.496683	1.10014	1.38336	1.66054	1.04756	0.747483	0.431852	0.43199	0.530206	1.65867	0.515149	1.33056	0.570376	1.53977	0.182408	0.287942	1.05678	0.738437	2.8922
20	6.13479	20	5.05781	20	0.582608	0.44972	1.18923	0.233207	0.46046	0.434142	0.977808	0.961302	1.10419	0.355018	6.29984	1.36776	0.0546099	0.410102	6.72281	0.0508644	0.164516	0.0229401	2.96993	6.4482	3.4147	3.3593	4.66957	0.496022	0.574234	3.09853	0.46883	1.10118	1.34785	1.59662	1.02087	0.707413	0.396647	0.31095	0.492929	1.62529	0.482458	1.31938	0.537448	1.5226	0.157942	0.272073	1.02902	0.725289	2.75127
21	6.1314	21	5.04312	21	0.543016	0.416329	1.30461	0.14042	0.448646	0.403838	1.20176	0.943035	1.05429	0.345961	6.39482	1.30895	0.0930755	0.377683	6.92574	0.052834	0.155835	0.018547	3.14069	6.83844	3.49082	3.32363	4.36655	0.463718	0.541303	3.05972	0.444431	1.10086	1.307	1.52769	0.996156	0.66745	0.364307	0.227985	0.458255	1.58728	0.452341	1.31141	0.506671	1.50541	0.137304	0.256871	1.00204	0.711648	2.60599
22	6.1284	22	5.02923	22	0.50651	0.385215	1.41756	0.0603404	0.435545	0.375704	1.39516	0.923368	1.00316	0.33713	6.48708	1.24819	0.241974	0.347848	7.11334	0.0547495	0.147666	0.01537	3.31317	7.17612	3.5478	3.28438	4.10661	0.433404	0.510179	3.01817	0.422914	1.09836	1.26112	1.45457	0.972943	0.627717	0.334459	0.175382	0.425857	1.54478	0.424353	1.30748	0.477671	1.48911	0.120867	0.242989	0.975446	0.696816	2.45872
23	6.12569	23	5.01604	23	0.472735	0.356131	1.52011	0.0308592	0.421288	0.349471	1.54	0.901704	0.951481	0.328264	6.57511	1.18687	0.47367	0.32031	7.28122	0.0562154	0.139808	0.0129876	3.47745	7.44941	3.5843	3.24112	3.91745	0.404906	0.480698	2.97451	0.40368	1.09318	1.21171	1.37922	0.950824	0.588723	0.306856	0.140918	0.395483	1.49898	0.398201	1.30939	0.450232	1.47362	0.107822	0.230557	0.949055	0.680675	2.3124
24	6.12324	24	5.00349	24	0.442607	0.329814	1.616	0.0225713	0.407225	0.325821	1.64434	0.880344	0.902425	0.320029	6.67569	1.12909	0.571424	0.295632	7.44744	0.0572529	0.132494	0.0111558	3.63935	7.68026	3.61151	3.20258	3.76562	0.379152	0.454008	2.93727	0.387169	1.08815	1.16353	1.30683	0.932036	0.552393	0.282067	0.117137	0.367906	1.45508	0.374695	1.32397	0.425362	1.46227	0.0975024	0.219977	0.925368	0.66507	2.17518
25	6.12096	25	4.99149	25	0.415459	0.305806	1.70533	0.0178574	0.393278	0.304261	1.7156	0.858837	0.855608	0.312042	6.78465	1.0743	0.627719	0.27331	7.60824	0.0578042	0.125547	0.00970324	3.79669	7.87033	3.63025	3.16694	3.59563	0.355697	0.429636	2.90493	0.372499	1.08272	1.11682	1.23716	0.915738	0.51837	0.259624	0.0997481	0.342545	1.4129	0.353325	1.35539	0.402562	1.45362	0.0891271	0.210795	0.903762	0.649678	2.04646
26	6.11878	26	4.98001	26	0.390789	0.28379	1.78735	0.0146792	0.3794	0.284427	1.76066	0.836971	0.810697	0.304032	6.8983	1.02192	0.662339	0.252981	7.76105	0.0578648	0.118883	0.00852468	3.94821	8.02138	3.6406	3.13275	3.40742	0.334224	0.407244	2.87605	0.358943	1.07649	1.07175	1.16991	0.901285	0.486344	0.239194	0.0864303	0.318962	1.37228	0.333721	1.40769	0.381464	1.44652	0.082194	0.20259	0.883789	0.634428	1.92572
27	6.11668	27	4.96898	27	0.368255	0.26355	1.86101	0.0123544	0.365634	0.266073	1.78538	0.814764	0.767554	0.295887	7.01423	0.971552	0.682758	0.234394	7.90494	0.0574529	0.112495	0.00755018	4.09363	8.13573	3.64309	3.09922	3.21187	0.314528	0.38661	2.84965	0.345948	1.06929	1.0285	1.10497	0.888301	0.456118	0.220555	0.0758588	0.296853	1.33317	0.315646	1.47849	0.361833	1.44032	0.0763801	0.195047	0.865232	0.61949	1.81269
28	6.11475	28	4.95836	28	0.347629	0.244947	1.92636	0.010567	0.352114	0.249048	1.79459	0.79242	0.726274	0.287662	7.13137	0.923043	0.693011	0.217379	8.04048	0.056653	0.10642	0.00672814	4.23362	8.21694	3.63875	3.06621	3.01799	0.296483	0.367592	2.82544	0.333198	1.06118	0.987321	1.04256	0.876647	0.427614	0.20356	0.0672394	0.276029	1.29568	0.298963	1.55655	0.343547	1.43466	0.0714497	0.187962	0.848092	0.605105	1.70732
29	6.11308	29	4.94812	29	0.328689	0.227836	1.98387	0.00914484	0.338958	0.233236	1.79186	0.770108	0.686993	0.279479	7.24867	0.876399	0.6958	0.201775	8.168	0.0555986	0.100693	0.00602046	4.36869	8.26782	3.62833	3.0335	2.83079	0.27995	0.350024	2.80318	0.320619	1.05214	0.948303	0.982954	0.866167	0.400808	0.188062	0.0600622	0.256337	1.25975	0.283544	1.6346	0.326494	1.42922	0.067228	0.181207	0.832382	0.591342	1.6093
30	6.11157	30	4.93822	30	0.311212	0.212063	2.034	0.00798576	0.326233	0.21853	1.77978	0.74792	0.649816	0.271449	7.36479	0.831672	0.693042	0.187423	8.28717	0.0544496	0.0953362	0.00539973	4.49885	8.29034	3.61217	3.00065	2.65266	0.264773	0.333722	2.78254	0.308267	1.04211	0.911447	0.92638	0.856634	0.37567	0.173913	0.0539805	0.237658	1.2252	0.269254	1.71207	0.310553	1.42378	0.0635974	0.174713	0.818111	0.578128	1.51807
31	6.11011	31	4.92865	31	0.295007	0.197492	2.07736	0.00702539	0.313978	0.204833	1.76029	0.725933	0.61481	0.263641	7.47859	0.788905	0.686187	0.174186	8.3976	0.0533903	0.090386	0.00484699	4.6238	8.28651	3.59057	2.96724	2.48471	0.250805	0.318526	2.76346	0.296215	1.03101	0.876831	0.872984	0.847821	0.352143	0.160976	0.0487525	0.219964	1.19182	0.255971	1.7894	0.295618	1.41851	0.0604917	0.168454	0.805396	0.565389	1.43299
32	6.10866	32	4.91939	32	0.279915	0.184	2.11466	0.00622066	0.302213	0.192056	1.73485	0.704204	0.58198	0.256089	7.58907	0.748085	0.676339	0.161945	8.49883	0.0525819	0.0859116	0.00434955	4.74299	8.25843	3.56378	2.93289	2.3273	0.23791	0.304294	2.74624	0.284507	1.01879	0.844727	0.82279	0.839512	0.330148	0.149127	0.0442044	0.203329	1.15942	0.243583	1.8668	0.281591	1.4142	0.0578741	0.162422	0.794584	0.553079	1.35345
33	6.10726	33	4.91042	33	0.265805	0.171479	2.1465	0.00553989	0.290933	0.180112	1.70457	0.682758	0.551259	0.248798	7.69517	0.709138	0.664277	0.150604	8.59017	0.0520544	0.0820648	0.00389944	4.85556	8.2081	3.53194	2.89721	2.18026	0.22596	0.290901	2.73199	0.273156	1.00541	0.815831	0.775708	0.831491	0.30958	0.13825	0.0402071	0.187855	1.12784	0.231984	1.94417	0.268376	1.41255	0.0556973	0.156614	0.786523	0.541144	1.2788
34	6.10599	34	4.90175	34	0.252569	0.159825	2.17322	0.00495808	0.280119	0.168914	1.67019	0.661569	0.522503	0.241751	7.79542	0.671931	0.650483	0.140071	8.67038	0.0516958	0.0791854	0.0034917	4.96023	8.1371	3.49497	2.85968	2.04292	0.214828	0.278223	2.7236	0.262143	0.990769	0.791829	0.731541	0.823528	0.290317	0.128238	0.0366622	0.173561	1.09691	0.221068	2.02114	0.255873	1.41678	0.0538875	0.151018	0.783252	0.529484	1.20842
35	6.10487	35	4.89336	35	0.240096	0.148939	2.19475	0.00445532	0.269725	0.15837	1.63212	0.640531	0.495485	0.234904	7.88745	0.636264	0.635203	0.130255	8.73724	0.0513568	0.0779785	0.00312261	5.05503	8.04623	3.45238	2.81956	1.9143	0.20438	0.266127	2.72771	0.251413	0.974712	0.77647	0.689979	0.815335	0.272212	0.118982	0.0334914	0.160376	1.06642	0.210719	2.09699	0.243965	1.43315	0.0523655	0.145607	0.789322	0.517945	1.14165
36	6.10388	36	4.88526	36	0.228322	0.138749	2.21109	0.00401679	0.259709	0.148416	1.59084	0.619608	0.470016	0.228214	7.96966	0.602016	0.618657	0.12109	8.78945	0.0509272	0.0786008	0.00278942	5.13851	7.93742	3.40408	2.77649	1.79364	0.194519	0.254524	2.75045	0.240936	0.957215	0.771896	0.650771	0.806738	0.255159	0.110401	0.0306375	0.148212	1.03637	0.200854	2.17107	0.232572	1.46609	0.0510775	0.140365	0.807353	0.506444	1.07807
37	6.10298	37	4.87745	37	0.217377	0.129292	2.22389	0.00363386	0.250144	0.139104	1.54792	0.599228	0.446251	0.221733	8.04668	0.569518	0.601479	0.112601	8.83263	0.0503839	0.0783462	0.00249122	5.21334	7.81843	3.35259	2.73235	1.68152	0.185306	0.243529	2.77809	0.23086	0.939041	0.765855	0.614146	0.798224	0.239242	0.102502	0.0280772	0.137079	1.00751	0.191551	2.24441	0.221796	1.49966	0.0500181	0.135397	0.822419	0.495293	1.01809
38	6.10213	38	4.8699	38	0.207352	0.120549	2.23408	0.00329862	0.24108	0.130432	1.50433	0.579593	0.424175	0.215504	8.12081	0.53887	0.584052	0.104771	8.86981	0.0497353	0.0765875	0.00222515	5.28101	7.6923	3.29935	2.68825	1.57789	0.176739	0.233171	2.80189	0.221243	0.920686	0.754037	0.580084	0.790061	0.22445	0.0952555	0.0257826	0.126926	0.97995	0.18282	2.31754	0.21166	1.5263	0.0491384	0.130782	0.829414	0.484655	0.961773
39	6.10134	39	4.86263	39	0.198305	0.11247	2.24201	0.00300389	0.232502	0.122362	1.46053	0.560713	0.40365	0.209521	8.19234	0.510009	0.566559	0.0975512	8.90179	0.0490046	0.0737798	0.0019879	5.3419	7.5597	3.24489	2.64463	1.48226	0.168769	0.223413	2.81896	0.212073	0.902368	0.737303	0.548395	0.782257	0.210707	0.0886053	0.0237242	0.117662	0.953511	0.174625	2.39045	0.202127	1.54521	0.0483884	0.12658	0.829503	0.474592	0.908908
40	6.10059	40	4.85561	40	0.190301	0.105	2.24784	0.00274371	0.224349	0.114852	1.41684	0.542548	0.384522	0.203737	8.26108	0.482838	0.549124	0.0908967	8.92882	0.0482272	0.070351	0.00177664	5.39624	7.42128	3.18948	2.60184	1.39407	0.16134	0.214208	2.82804	0.203326	0.884227	0.716865	0.518868	0.774741	0.197929	0.0824954	0.0218764	0.1092	0.927993	0.166921	2.46296	0.19315	1.55676	0.0477348	0.122854	0.824171	0.465172	0.859248
41	6.09989	41	4.84884	41	0.183375	0.0980899	2.2516	0.00251312	0.216557	0.107858	1.37349	0.52504	0.366646	0.198104	8.3265	0.457253	0.531832	0.0847664	8.9508	0.0474337	0.0666218	0.00158902	5.44426	7.27771	3.13331	2.5602	1.31275	0.154399	0.205507	2.82882	0.19497	0.866361	0.693825	0.491301	0.76742	0.186034	0.076873	0.0202173	0.10146	0.903242	0.159663	2.53481	0.184681	1.56173	0.0471537	0.119628	0.814727	0.456468	0.812552
42	6.09921	42	4.84231	42	0.177446	0.0916925	2.2533	0.00230789	0.209068	0.101342	1.33067	0.508132	0.34989	0.192588	8.38793	0.433151	0.514743	0.0791205	8.96746	0.046625	0.0628269	0.00142297	5.4862	7.12963	3.07652	2.51997	1.23771	0.147901	0.197267	2.82169	0.186978	0.848785	0.669178	0.465507	0.760217	0.174948	0.0716911	0.0187265	0.0943668	0.879155	0.15281	2.60571	0.176676	1.56118	0.0466219	0.116818	0.802342	0.448533	0.768603
43	6.09857	43	4.83599	43	0.172312	0.0857663	2.25292	0.00212443	0.201847	0.0952662	1.28856	0.491782	0.334145	0.187174	8.44476	0.410441	0.497898	0.0739179	8.97853	0.0457743	0.0591211	0.00127641	5.52228	6.97775	3.01927	2.48125	1.16838	0.141804	0.189455	2.80746	0.179328	0.831425	0.64376	0.44133	0.753078	0.164607	0.0669089	0.017384	0.0878575	0.855685	0.146329	2.67537	0.169099	1.55614	0.0461152	0.114245	0.787998	0.441341	0.727222
44	6.09796	44	4.82988	44	0.16776	0.0802743	2.25048	0.00195977	0.194873	0.0896002	1.24731	0.475965	0.319324	0.181861	8.49657	0.389043	0.481336	0.0691192	8.98393	0.0448575	0.0555893	0.00114716	5.55265	6.82296	2.96179	2.44402	1.10425	0.136079	0.182041	2.78712	0.172005	0.814194	0.618188	0.418643	0.745965	0.154955	0.0624916	0.0161714	0.0818759	0.832824	0.14019	2.74358	0.161919	1.54752	0.0456141	0.11176	0.772427	0.434772	0.688264
45	6.09737	45	4.82397	45	0.163639	0.0751838	2.24604	0.00181148	0.18814	0.0843154	1.20708	0.46067	0.305351	0.17666	8.54316	0.368887	0.465094	0.0646897	8.98374	0.0438666	0.0522697	0.00103312	5.57742	6.66625	2.90431	2.40813	1.04489	0.130697	0.175001	2.76165	0.164999	0.797041	0.592889	0.397336	0.73885	0.145946	0.0584089	0.0150725	0.0763733	0.810585	0.134369	2.81015	0.155109	1.53608	0.0451059	0.109293	0.756139	0.428668	0.651603
46	6.0968	46	4.81824	46	0.159848	0.0704648	2.23969	0.00167754	0.181647	0.0793859	1.16797	0.445889	0.292161	0.171584	8.58452	0.349907	0.449211	0.0605983	8.97817	0.0428066	0.0491729	0.000932393	5.59671	6.5086	2.84705	2.37344	0.989913	0.125635	0.168314	2.73194	0.158302	0.77995	0.568146	0.377314	0.731718	0.137537	0.0546338	0.0140733	0.0713069	0.788989	0.128844	2.87497	0.148648	1.52244	0.0445839	0.106822	0.739487	0.422896	0.617125
47	6.09625	47	4.81268	47	0.156318	0.0660896	2.23154	0.00155628	0.175395	0.0747878	1.13009	0.431617	0.279695	0.166645	8.62075	0.332042	0.433724	0.0568172	8.96752	0.04169	0.0462954	0.000843296	5.61072	6.35091	2.79022	2.33982	0.938957	0.120869	0.161958	2.69881	0.151906	0.762929	0.544146	0.358493	0.724559	0.12969	0.0511419	0.0131617	0.0666383	0.768054	0.123598	2.93792	0.142514	1.50709	0.0440456	0.104348	0.722714	0.417361	0.58472
48	6.09572	48	4.80728	48	0.153005	0.0620326	2.22171	0.00144626	0.169385	0.070499	1.09348	0.417846	0.267903	0.161852	8.65205	0.315231	0.418661	0.0533214	8.95216	0.0405319	0.0436266	0.000764372	5.61971	6.194	2.73398	2.30716	0.891705	0.116377	0.155914	2.66296	0.145802	0.746002	0.521004	0.340794	0.717367	0.122371	0.0479107	0.0123275	0.0623332	0.747794	0.118611	2.99894	0.136689	1.49044	0.0434912	0.101882	0.705992	0.412009	0.554282
49	6.0952	49	4.80203	49	0.149875	0.0582698	2.21032	0.00134625	0.163614	0.0664986	1.05819	0.404567	0.256735	0.157213	8.67869	0.299415	0.404048	0.0500875	8.93248	0.0393474	0.0411527	0.000694348	5.62394	6.03858	2.6785	2.27535	0.847864	0.112141	0.150164	2.62501	0.13998	0.7292	0.498786	0.324145	0.710142	0.115543	0.0449197	0.0115617	0.0583606	0.728216	0.11387	3.058	0.131153	1.4728	0.0429224	0.0994363	0.689437	0.406807	0.525705
50	6.0947	50	4.79693	50	0.146904	0.0547791	2.19749	0.00125518	0.158079	0.0627669	1.02423	0.39177	0.24615	0.15273	8.70095	0.284536	0.389903	0.0470946	8.90887	0.0381507	0.0388591	0.000632117	5.62374	5.88523	2.62389	2.24432	0.807162	0.108141	0.144691	2.58548	0.134429	0.712556	0.477526	0.30848	0.702883	0.109176	0.04215	0.010857	0.0546923	0.70932	0.109359	3.11506	0.125892	1.45443	0.0423421	0.0970232	0.673134	0.40174	0.498886
51	6.09421	51	4.79196	51	0.14407	0.0515396	2.18335	0.00117211	0.152776	0.0592855	0.99159	0.379441	0.236109	0.148405	8.71912	0.27054	0.376238	0.044323	8.88172	0.0369541	0.0367315	0.000576714	5.61943	5.73444	2.57023	2.21402	0.769348	0.10436	0.139478	2.54481	0.12914	0.696102	0.457233	0.293734	0.695593	0.103239	0.039584	0.0102069	0.0513028	0.691099	0.105065	3.17014	0.120888	1.43556	0.0417531	0.0946521	0.657139	0.396802	0.473722
52	6.09374	52	4.78712	52	0.14136	0.048532	2.16802	0.00109622	0.147699	0.0560368	0.960257	0.367565	0.226577	0.144238	8.73352	0.257373	0.363062	0.0417547	8.85139	0.0357675	0.0347561	0.000527301	5.61132	5.58659	2.51762	2.1844	0.734191	0.100781	0.134511	2.50338	0.124099	0.679869	0.437897	0.279851	0.688273	0.097701	0.0372054	0.00960586	0.0481686	0.673541	0.100975	3.22323	0.116128	1.41634	0.0411585	0.0923309	0.64149	0.391991	0.450114
53	6.09329	53	4.7824	53	0.138759	0.0457383	2.15159	0.00102678	0.14284	0.0530044	0.930203	0.356129	0.21752	0.140226	8.74445	0.244985	0.350377	0.0393732	8.81824	0.0345993	0.0329205	0.00048315	5.59973	5.44198	2.46609	2.15544	0.701474	0.0973884	0.129774	2.46148	0.119297	0.663884	0.419499	0.266774	0.680925	0.0925351	0.0349995	0.00904911	0.0452684	0.65663	0.0970797	3.27437	0.111598	1.39693	0.0405615	0.0900653	0.626215	0.387305	0.427967
54	6.09285	54	4.7778	54	0.136259	0.0431419	2.13419	0.000963155	0.138194	0.0501731	0.901392	0.345117	0.208911	0.136367	8.75217	0.233327	0.338182	0.0371634	8.7826	0.0334558	0.0312129	0.000443628	5.58498	5.30084	2.41568	2.12709	0.670999	0.0941695	0.125254	2.41939	0.114722	0.64817	0.402012	0.254453	0.67355	0.0877148	0.0329524	0.00853252	0.0425828	0.640345	0.0933668	3.32357	0.107284	1.37743	0.0399646	0.0878592	0.611327	0.382744	0.407188
55	6.09243	55	4.77331	55	0.133848	0.0407274	2.11592	0.000904768	0.13375	0.0475284	0.873782	0.334513	0.200722	0.132657	8.75697	0.222353	0.326473	0.0351112	8.74476	0.032342	0.0296228	0.000408183	5.56734	5.16332	2.36643	2.09935	0.642584	0.091111	0.120939	2.37731	0.110363	0.632747	0.385401	0.242839	0.666151	0.0832153	0.0310514	0.00805249	0.040094	0.624666	0.089827	3.37088	0.103176	1.35793	0.0393704	0.0857155	0.596836	0.378309	0.38769
56	6.09202	56	4.76892	56	0.131521	0.0384806	2.09686	0.000851111	0.129503	0.0450568	0.847329	0.324302	0.192929	0.129091	8.75909	0.212019	0.315242	0.0332038	8.70499	0.0312612	0.0281406	0.000376337	5.5471	5.02953	2.31834	2.0722	0.616061	0.0882014	0.116818	2.33542	0.106209	0.617632	0.369631	0.231886	0.658731	0.0790132	0.029285	0.00760582	0.0377857	0.609567	0.0864511	3.41633	0.0992614	1.33853	0.0387809	0.0836357	0.582745	0.373998	0.369389
57	6.09163	57	4.76464	57	0.129269	0.0363885	2.07712	0.000801732	0.125443	0.0427458	0.821985	0.314469	0.185508	0.125665	8.75876	0.202285	0.304479	0.0314294	8.66355	0.030216	0.0267575	0.000347673	5.52451	4.89953	2.27142	2.04563	0.591276	0.08543	0.11288	2.29387	0.102249	0.602836	0.354663	0.221554	0.651293	0.0750869	0.0276425	0.00718972	0.035643	0.595027	0.0832303	3.45996	0.0955299	1.31928	0.0381981	0.0816205	0.569052	0.36981	0.352206
58	6.09125	58	4.76045	58	0.127089	0.034439	2.05678	0.000756224	0.121563	0.0405838	0.797703	0.304997	0.178438	0.122374	8.7562	0.193112	0.294172	0.0297774	8.62067	0.0292077	0.0254655	0.000321827	5.49981	4.77334	2.22566	2.01963	0.56809	0.0827871	0.109114	2.25277	0.0984747	0.588371	0.340459	0.211801	0.643838	0.0714161	0.026114	0.00680168	0.0336526	0.58102	0.0801566	3.50181	0.0919715	1.30023	0.0376234	0.0796697	0.555756	0.365742	0.336065
59	6.09087	59	4.75636	59	0.124974	0.0326211	2.03591	0.000714227	0.117854	0.03856	0.774435	0.295874	0.171701	0.119213	8.7516	0.184464	0.284305	0.0282378	8.57655	0.0282372	0.0242576	0.00029848	5.47321	4.65096	2.18106	1.99419	0.546376	0.0802638	0.105512	2.21221	0.0948754	0.574242	0.326978	0.202592	0.636372	0.067982	0.0246906	0.00643947	0.0318019	0.567521	0.0772225	3.54194	0.0885772	1.28142	0.0370581	0.0777829	0.54285	0.361792	0.320897
60	6.0905	60	4.75238	60	0.12292	0.0309245	2.0146	0.000675416	0.114309	0.0366643	0.752133	0.287085	0.165278	0.116178	8.74514	0.176308	0.274863	0.0268016	8.53139	0.0273046	0.0231269	0.000277353	5.44494	4.53234	2.13761	1.9693	0.526022	0.0778521	0.102064	2.17227	0.0914424	0.560454	0.314184	0.193892	0.628898	0.0647672	0.0233641	0.00610107	0.0300796	0.554509	0.0744208	3.58038	0.0853381	1.26289	0.0365033	0.075959	0.530326	0.357957	0.306635
61	6.09014	61	4.74849	61	0.120924	0.02934	1.9929	0.0006395	0.11092	0.0348875	0.730751	0.278617	0.159153	0.113263	8.73698	0.168612	0.265829	0.0254606	8.48536	0.0264097	0.0220677	0.000258201	5.41518	4.41743	2.09528	1.94496	0.506925	0.0755447	0.0987628	2.133	0.088167	0.54701	0.302038	0.185669	0.621421	0.0617554	0.0221268	0.00578467	0.0284754	0.541958	0.0717448	3.61718	0.0822463	1.24467	0.0359599	0.0741967	0.518178	0.354233	0.293219
62	6.08979	62	4.74469	62	0.118983	0.0278589	1.97089	0.000606219	0.10768	0.0332208	0.710244	0.270456	0.153309	0.110463	8.72727	0.161346	0.257183	0.0242072	8.43861	0.0255518	0.0210744	0.000240807	5.3841	4.30618	2.05406	1.92116	0.488991	0.073335	0.0956001	2.09444	0.0850411	0.533909	0.290506	0.177893	0.613944	0.0589316	0.020972	0.00548861	0.02698	0.529848	0.0691883	3.65239	0.079294	1.22677	0.0354284	0.0724944	0.506396	0.350615	0.280591
63	6.08945	63	4.741	63	0.117092	0.0264734	1.94862	0.000575338	0.104581	0.0316564	0.690569	0.262591	0.147733	0.107773	8.71614	0.154483	0.248908	0.0230345	8.39129	0.0247301	0.0201419	0.00022498	5.35187	4.19849	2.01393	1.89789	0.472137	0.0712168	0.0925691	2.05664	0.0820571	0.521152	0.279551	0.170537	0.606473	0.0562821	0.0198932	0.00521137	0.0255845	0.518157	0.0667452	3.68605	0.0764741	1.20921	0.0349094	0.0708503	0.494971	0.347101	0.268697
64	6.08911	64	4.7374	64	0.11525	0.0251763	1.92614	0.000546648	0.101617	0.0301869	0.671685	0.255009	0.14241	0.10519	8.70371	0.147997	0.240985	0.0219364	8.34352	0.0239433	0.0192658	0.00021055	5.31863	4.09428	1.97486	1.87514	0.456284	0.0691846	0.089663	2.0196	0.0792076	0.508734	0.269141	0.163573	0.599013	0.053794	0.0188846	0.00495157	0.0242813	0.506865	0.06441	3.71821	0.07378	1.192	0.0344031	0.0692625	0.483893	0.343685	0.257487
65	6.08877	65	4.73389	65	0.113455	0.0239608	1.90351	0.000519957	0.0987812	0.0288055	0.653552	0.2477	0.137329	0.102707	8.69011	0.141865	0.233397	0.0209069	8.29542	0.0231903	0.0184417	0.000197366	5.28453	3.99346	1.93682	1.85292	0.441361	0.0672333	0.0868754	1.98335	0.0764857	0.496652	0.259246	0.156979	0.591568	0.0514554	0.0179411	0.00470793	0.023063	0.495951	0.0621774	3.74891	0.0712053	1.17514	0.0339097	0.0677289	0.473151	0.340364	0.246915
66	6.08845	66	4.73047	66	0.111703	0.0228208	1.88078	0.000495096	0.0960672	0.0275059	0.636133	0.240651	0.132475	0.100322	8.67542	0.136063	0.226128	0.0199409	8.24709	0.0224699	0.017666	0.000185298	5.24969	3.89593	1.89979	1.8312	0.427302	0.0653582	0.0842004	1.94789	0.0738848	0.484901	0.249834	0.15073	0.584145	0.0492555	0.0170575	0.00447927	0.021923	0.4854	0.0600423	3.77819	0.0687439	1.15865	0.0334291	0.0662475	0.462737	0.337133	0.236938
67	6.08813	67	4.72714	67	0.109993	0.0217508	1.85799	0.00047191	0.0934688	0.0262824	0.619391	0.233854	0.127839	0.0980282	8.65975	0.130571	0.219161	0.0190337	8.19861	0.0217805	0.016935	0.000174227	5.21422	3.80158	1.86375	1.80998	0.414045	0.0635551	0.0816324	1.91323	0.0713988	0.473476	0.240879	0.144806	0.576748	0.0471842	0.0162296	0.00426452	0.0208555	0.475192	0.058	3.8061	0.0663903	1.14252	0.0329615	0.0648163	0.452638	0.333987	0.227516
68	6.08781	68	4.7239	68	0.108322	0.0207456	1.83518	0.00045026	0.0909803	0.0251296	0.603294	0.227298	0.123409	0.0958228	8.64318	0.12537	0.212482	0.0181808	8.15007	0.0211209	0.0162455	0.00016405	5.17823	3.71031	1.82866	1.78925	0.401532	0.0618198	0.0791661	1.87935	0.0690218	0.46237	0.232353	0.139187	0.569382	0.0452323	0.0154531	0.00406267	0.0198548	0.465312	0.0560459	3.83269	0.0641391	1.12676	0.0325064	0.0634331	0.442846	0.330922	0.218612
69	6.08751	69	4.72074	69	0.10669	0.0198004	1.81239	0.00043002	0.0885961	0.0240426	0.587808	0.220973	0.119175	0.0937012	8.6258	0.120441	0.206077	0.0173782	8.10154	0.0204896	0.0155946	0.000154676	5.14183	3.62203	1.7945	1.769	0.389712	0.0601488	0.0767965	1.84626	0.0667481	0.451577	0.224231	0.133855	0.562052	0.0433911	0.0147244	0.00387281	0.0189159	0.455745	0.0541757	3.85799	0.0619853	1.11135	0.0320639	0.0620959	0.43335	0.327936	0.21019
70	6.0872	70	4.71766	70	0.105094	0.0189109	1.78964	0.000411076	0.0863108	0.0230169	0.572903	0.214871	0.115126	0.0916594	8.60768	0.115767	0.199932	0.0166224	8.05309	0.0198853	0.0149795	0.000146024	5.10508	3.53662	1.76124	1.74922	0.378535	0.0585386	0.0745188	1.81394	0.0645726	0.441089	0.216491	0.128791	0.554764	0.0416529	0.0140398	0.00369411	0.0180342	0.446477	0.0523855	3.88205	0.0599241	1.0963	0.0316335	0.0608027	0.424141	0.325022	0.202219
71	6.08691	71	4.71466	71	0.103533	0.0180732	1.76698	0.000393324	0.0841195	0.0220483	0.558552	0.208982	0.111254	0.0896937	8.5889	0.111333	0.194035	0.01591	8.00477	0.0193068	0.0143979	0.000138025	5.06808	3.45398	1.72886	1.7299	0.367956	0.056986	0.0723285	1.78239	0.0624902	0.430898	0.209111	0.12398	0.547522	0.0400104	0.0133963	0.00352578	0.0172056	0.437494	0.0506712	3.90491	0.0579509	1.08159	0.031215	0.0595516	0.415207	0.322179	0.194669
72	6.08661	72	4.71175	72	0.102005	0.0172835	1.74443	0.000376672	0.0820172	0.021133	0.544726	0.203299	0.10755	0.0878001	8.56952	0.107123	0.188374	0.015238	7.95662	0.0187527	0.0138472	0.000130615	5.0309	3.37403	1.69733	1.71103	0.357933	0.0554882	0.0702215	1.75158	0.0604962	0.420998	0.202069	0.119406	0.54033	0.0384571	0.0127909	0.00336711	0.0164262	0.428785	0.0490293	3.92661	0.0560614	1.06723	0.030808	0.0583407	0.406541	0.319402	0.187513
73	6.08631	73	4.70892	73	0.100509	0.0165385	1.72201	0.000361033	0.0799995	0.0202674	0.531401	0.197814	0.104004	0.0859754	8.5496	0.103123	0.182937	0.0146035	7.90871	0.0182218	0.0133256	0.000123739	4.9936	3.29665	1.66662	1.69259	0.348428	0.0540424	0.0681937	1.72152	0.0585861	0.41138	0.195347	0.115056	0.533195	0.0369868	0.012221	0.00321744	0.0156923	0.420338	0.0474561	3.94718	0.0542515	1.05321	0.0304123	0.0571684	0.398132	0.316688	0.180725
74	6.08602	74	4.70617	74	0.0990446	0.0158351	1.69975	0.000346331	0.078062	0.0194483	0.518552	0.192519	0.10061	0.084216	8.52919	0.0993221	0.177716	0.0140039	7.86106	0.0177129	0.012831	0.000117347	4.95624	3.22175	1.63671	1.67458	0.339405	0.052646	0.0662415	1.69218	0.0567556	0.402037	0.188928	0.110915	0.526119	0.0355939	0.0116839	0.00307618	0.0150009	0.412141	0.0459485	3.96666	0.0525173	1.03952	0.0300273	0.056033	0.389973	0.314035	0.174282
75	6.08572	75	4.7035	75	0.09761	0.0151705	1.67766	0.000332494	0.0762006	0.0186725	0.506156	0.187405	0.0973595	0.0825188	8.50836	0.0957069	0.172699	0.013437	7.81371	0.017225	0.0123617	0.000111397	4.91888	3.14925	1.60758	1.65699	0.330831	0.0512967	0.0643611	1.66354	0.0550008	0.39296	0.182793	0.106973	0.519106	0.0342732	0.0111775	0.00294277	0.0143488	0.404186	0.0445032	3.9851	0.0508553	1.02615	0.0296529	0.0549328	0.382053	0.311439	0.168161
76	6.08543	76	4.70093	76	0.0962046	0.014542	1.65577	0.000319459	0.0744115	0.0179373	0.494193	0.182468	0.0942452	0.0808809	8.48715	0.0922666	0.167877	0.0129005	7.76669	0.016757	0.0119161	0.00010585	4.88155	3.07904	1.5792	1.6398	0.322676	0.0499923	0.0625494	1.63559	0.0533178	0.384142	0.176927	0.103216	0.512161	0.0330201	0.0106996	0.00281668	0.0137335	0.396461	0.0431172	4.00252	0.0492617	1.0131	0.0292886	0.0538664	0.374365	0.308897	0.162342
77	6.08512	77	4.69844	77	0.0948274	0.0139473	1.63408	0.000307166	0.0726909	0.0172401	0.482643	0.177698	0.0912606	0.0792992	8.46559	0.0889907	0.163241	0.0123925	7.72004	0.016308	0.0114926	0.00010067	4.84431	3.01105	1.55155	1.623	0.314912	0.0487307	0.0608032	1.60831	0.051703	0.375576	0.171317	0.0996348	0.505286	0.0318301	0.0102483	0.00269745	0.0131523	0.388958	0.0417877	4.01896	0.0477335	1.00036	0.0289341	0.0528325	0.366902	0.306408	0.156807
78	6.08481	78	4.69603	78	0.0934778	0.0133842	1.61262	0.000295562	0.0710354	0.0165786	0.471485	0.173091	0.0883991	0.0777712	8.44374	0.0858698	0.158782	0.011911	7.67376	0.0158769	0.0110898	9.58277e-05	4.80719	2.94519	1.52461	1.60658	0.307514	0.04751	0.0591194	1.5817	0.0501531	0.367253	0.165947	0.0962188	0.498485	0.0306992	0.00982183	0.00258464	0.0126029	0.381669	0.040512	4.03445	0.0462674	0.987914	0.0285891	0.0518296	0.359654	0.303968	0.151538
79	6.0845	79	4.69372	79	0.0921549	0.0128505	1.59138	0.000284599	0.0694419	0.0159503	0.460704	0.16864	0.0856547	0.0762943	8.42164	0.0828946	0.154494	0.0114544	7.62789	0.0154629	0.0107065	9.12947e-05	4.77022	2.88138	1.49835	1.59054	0.300458	0.0463284	0.0574953	1.55572	0.0486649	0.359167	0.160806	0.0929588	0.491761	0.0296237	0.0094185	0.00247784	0.0120833	0.374585	0.0392875	4.04903	0.0448604	0.975763	0.0282532	0.0508565	0.352615	0.301577	0.146519
80	6.08419	80	4.69149	80	0.0908581	0.0123445	1.57039	0.000274229	0.0679071	0.0153534	0.450281	0.164338	0.0830217	0.0748661	8.3993	0.0800568	0.150367	0.0110211	7.58245	0.0150652	0.0103415	8.7046e-05	4.73344	2.81954	1.47276	1.57486	0.293721	0.0451842	0.0559281	1.53036	0.0472353	0.351309	0.15588	0.0898458	0.485115	0.0286001	0.0090368	0.00237667	0.0115915	0.367699	0.0381118	4.06272	0.0435097	0.963897	0.0279262	0.049912	0.345777	0.299231	0.141735
81	6.08388	81	4.68934	81	0.0895868	0.0118643	1.54965	0.000264414	0.0664282	0.0147859	0.440202	0.160181	0.0804946	0.0734843	8.37678	0.0773486	0.146395	0.0106096	7.53744	0.0146829	0.00999363	8.30594e-05	4.69687	2.7596	1.44781	1.55953	0.287285	0.0440759	0.0544155	1.50562	0.0458615	0.343673	0.15116	0.0868719	0.478551	0.0276252	0.00867531	0.00228077	0.0111256	0.361002	0.0369826	4.07556	0.0422127	0.952308	0.0276076	0.0489951	0.339134	0.296929	0.137172
82	6.08358	82	4.68727	82	0.0883404	0.0114084	1.52916	0.000255115	0.0650026	0.014246	0.430451	0.156161	0.0780683	0.0721468	8.35409	0.0747627	0.142571	0.0102185	7.49287	0.0143154	0.00966193	7.93146e-05	4.66053	2.70148	1.42349	1.54454	0.281129	0.0430018	0.0529549	1.48146	0.0445408	0.336253	0.146633	0.0840291	0.472069	0.0266961	0.00833274	0.00218984	0.010684	0.35449	0.0358977	4.08757	0.0409668	0.940988	0.0272973	0.0481045	0.332679	0.294669	0.132816
83	6.08329	83	4.68528	83	0.0871184	0.0109752	1.50893	0.000246296	0.0636276	0.013732	0.421013	0.152275	0.075738	0.0708516	8.33126	0.0722921	0.138888	0.00984673	7.44877	0.0139618	0.00934545	7.57931e-05	4.62445	2.64512	1.39978	1.52988	0.275238	0.0419607	0.0515441	1.45787	0.0432707	0.32904	0.142291	0.0813105	0.465673	0.0258101	0.00800787	0.00210356	0.0102651	0.348154	0.0348551	4.09878	0.0397696	0.929931	0.0269948	0.0472394	0.326405	0.292449	0.128657
84	6.083	84	4.68337	84	0.0859202	0.0105633	1.48897	0.000237927	0.0623008	0.0132425	0.411876	0.148516	0.073499	0.0695967	8.30832	0.0699305	0.13534	0.00949296	7.40514	0.0136217	0.0090433	7.24784e-05	4.58864	2.59046	1.37666	1.51555	0.269595	0.0409512	0.0501811	1.43485	0.0420487	0.322028	0.138124	0.0787092	0.459362	0.0249645	0.0076996	0.00202165	0.00986748	0.341989	0.0338527	4.10922	0.0386189	0.919129	0.0267	0.0463988	0.320306	0.290269	0.124682
85	6.08273	85	4.68153	85	0.0847454	0.0101716	1.46928	0.000229978	0.06102	0.0127759	0.403027	0.144881	0.071347	0.0683805	8.28528	0.0676719	0.131921	0.00915616	7.36198	0.0132942	0.00875466	6.93554e-05	4.55312	2.53742	1.35411	1.50153	0.264186	0.039972	0.0488637	1.41237	0.0408725	0.315212	0.134122	0.076219	0.453138	0.0241572	0.00740689	0.00194385	0.00948987	0.335988	0.0328887	4.11891	0.0375124	0.908575	0.0264126	0.0455817	0.314376	0.288127	0.120881
86	6.08246	86	4.67975	86	0.0835934	0.00979863	1.44987	0.000222421	0.0597829	0.012331	0.394455	0.141364	0.0692779	0.0672012	8.26218	0.0655107	0.128625	0.00883531	7.3193	0.0129788	0.00847877	6.64103e-05	4.5179	2.48595	1.33211	1.48781	0.258996	0.039022	0.0475902	1.39041	0.0397401	0.308585	0.130279	0.073834	0.447003	0.0233858	0.00712877	0.00186991	0.009131	0.330146	0.0319613	4.12787	0.0364482	0.898261	0.0261324	0.0447874	0.30861	0.286021	0.117244
87	6.0822	87	4.67804	87	0.0824638	0.00944347	1.43072	0.000215232	0.0585876	0.0119065	0.386147	0.13796	0.0672878	0.0660572	8.23903	0.0634417	0.125448	0.00852949	7.2771	0.012675	0.00821493	6.36306e-05	4.483	2.43599	1.31065	1.47439	0.254013	0.0381	0.0463585	1.36897	0.0386494	0.30214	0.126586	0.0715486	0.440956	0.0226483	0.00686436	0.00179961	0.00878973	0.324457	0.0310689	4.13614	0.0354243	0.888182	0.025859	0.0440148	0.303002	0.283951	0.113762
88	6.08195	88	4.67639	88	0.0813562	0.00910503	1.41185	0.000208387	0.0574322	0.0115013	0.378092	0.134666	0.0653731	0.064947	8.21584	0.06146	0.122383	0.00823783	7.23539	0.0123822	0.00796246	6.10047e-05	4.44843	2.38748	1.28972	1.46126	0.249226	0.037205	0.0451671	1.34803	0.0375985	0.295872	0.123035	0.0693578	0.434998	0.0219429	0.00661282	0.00173274	0.00846501	0.318916	0.0302099	4.14373	0.0344388	0.878329	0.0255923	0.0432634	0.297547	0.281914	0.110428
89	6.0817	89	4.6748	89	0.0802701	0.00878233	1.39326	0.000201866	0.0563148	0.0111142	0.370282	0.131477	0.0635301	0.0638693	8.19263	0.0595609	0.119426	0.0079595	7.19417	0.0121	0.00772076	5.85222e-05	4.41419	2.34038	1.26929	1.44841	0.244624	0.036336	0.0440143	1.32757	0.0365856	0.289776	0.11962	0.0672565	0.42913	0.0212677	0.0063734	0.00166909	0.00815586	0.313518	0.0293827	4.15067	0.03349	0.868698	0.025332	0.0425323	0.29224	0.279911	0.107232
90	6.08147	90	4.67327	90	0.079205	0.00847449	1.37494	0.000195648	0.0552338	0.0107443	0.362705	0.128389	0.0617558	0.0628226	8.16941	0.0577403	0.116573	0.00769376	7.15344	0.0118278	0.00748925	5.61734e-05	4.38029	2.29462	1.24935	1.43584	0.240195	0.035492	0.0428984	1.30759	0.0356089	0.283845	0.116335	0.0652402	0.423351	0.0206212	0.00614536	0.00160848	0.00786135	0.308259	0.028586	4.15697	0.0325763	0.859282	0.0250779	0.0418208	0.287075	0.27794	0.104167
91	6.08124	91	4.67178	91	0.0781606	0.00818067	1.35689	0.000189716	0.0541875	0.0103906	0.355354	0.125398	0.0600468	0.0618057	8.1462	0.0559939	0.113818	0.00743989	7.11319	0.0115651	0.00726738	5.39494e-05	4.34674	2.25017	1.22988	1.42352	0.235932	0.0346721	0.0418182	1.28806	0.0346669	0.278074	0.113173	0.0633047	0.417661	0.0200017	0.00592806	0.00155074	0.00758065	0.303133	0.0278183	4.16266	0.031696	0.850074	0.0248298	0.0411282	0.282048	0.276001	0.101227
92	6.08102	92	4.67035	92	0.0771364	0.00790007	1.33912	0.000184051	0.0531744	0.0100522	0.348218	0.122501	0.0584003	0.0608173	8.12301	0.0543181	0.111159	0.00719725	7.07343	0.0113117	0.00705465	5.18422e-05	4.31354	2.20697	1.21089	1.41147	0.231825	0.0338754	0.0407721	1.26897	0.0337579	0.272459	0.110128	0.0614459	0.412061	0.0194079	0.00572087	0.00149571	0.00731294	0.298137	0.0270783	4.16776	0.0308478	0.841068	0.0245876	0.0404539	0.277154	0.274091	0.0984046
93	6.08081	93	4.66896	93	0.076132	0.00763198	1.32162	0.00017864	0.0521932	0.00972837	0.341291	0.119694	0.0568135	0.0598565	8.09986	0.0527093	0.10859	0.0069652	7.03415	0.011067	0.00685058	4.98441e-05	4.2807	2.16498	1.19234	1.39966	0.227866	0.0331011	0.0397587	1.25032	0.0328806	0.266994	0.107195	0.05966	0.406549	0.0188383	0.0055232	0.00144323	0.0070575	0.293265	0.026365	4.17228	0.0300301	0.832259	0.0243509	0.0397972	0.27239	0.272212	0.0956942
94	6.08061	94	4.66761	94	0.075147	0.00737571	1.30438	0.000173466	0.0512423	0.00941826	0.334563	0.116974	0.0552836	0.058922	8.07674	0.0511641	0.106107	0.00674319	6.99535	0.0108306	0.00665474	4.79483e-05	4.24822	2.12415	1.17422	1.3881	0.224047	0.0323485	0.0387769	1.23209	0.0320336	0.261675	0.104369	0.0579435	0.401127	0.0182918	0.00533452	0.00139315	0.00681364	0.288514	0.025677	4.17624	0.0292417	0.823641	0.0241197	0.0391576	0.26775	0.270361	0.0930899
95	6.08041	95	4.66631	95	0.0741811	0.00713061	1.28742	0.000168516	0.0503206	0.00912115	0.328027	0.114338	0.0538083	0.0580129	8.05367	0.0496794	0.103709	0.00653066	6.95703	0.0106023	0.00646671	4.61484e-05	4.2161	2.08446	1.15653	1.37678	0.220361	0.0316167	0.0378254	1.21426	0.0312156	0.256497	0.101645	0.0562929	0.395792	0.0177672	0.00515433	0.00134536	0.00658071	0.283881	0.0250133	4.17967	0.0284812	0.815209	0.0238937	0.0385344	0.263231	0.268539	0.0905863
96	6.08022	96	4.66505	96	0.0732338	0.00689609	1.27072	0.000163778	0.0494268	0.00883637	0.321677	0.111781	0.052385	0.0571281	8.03065	0.0482522	0.10139	0.00632712	6.91918	0.0103816	0.00628609	4.44384e-05	4.18435	2.04585	1.13925	1.36568	0.216802	0.0309051	0.0369031	1.19683	0.0304252	0.251455	0.0990184	0.0547051	0.390544	0.0172632	0.00498216	0.00129972	0.0063581	0.279361	0.0243729	4.18258	0.0277475	0.806957	0.0236729	0.0379271	0.258828	0.266744	0.0881786
97	6.08003	97	4.66382	97	0.0723047	0.00667159	1.25428	0.00015924	0.0485598	0.00856329	0.315505	0.109303	0.0510115	0.0562669	8.0077	0.0468797	0.0991475	0.00613209	6.8818	0.0101682	0.00611251	4.28129e-05	4.15295	2.00828	1.12237	1.35482	0.213362	0.030213	0.0360088	1.17979	0.0296614	0.246545	0.0964848	0.0531772	0.385383	0.016779	0.00481756	0.00125611	0.00614527	0.27495	0.0237547	4.18498	0.0270394	0.79888	0.0234569	0.0373351	0.254538	0.264976	0.0858618
98	6.07986	98	4.66263	98	0.0713935	0.00645658	1.2381	0.000154891	0.0477184	0.0083013	0.309504	0.106898	0.0496858	0.0554282	7.98482	0.0455593	0.0969786	0.00594512	6.84489	0.00996193	0.00594563	4.12667e-05	4.12193	1.97173	1.10588	1.34416	0.210038	0.0295397	0.0351415	1.16312	0.0289231	0.241763	0.09404	0.0517063	0.380307	0.0163135	0.00466012	0.00121443	0.00594167	0.270646	0.0231578	4.18689	0.0263558	0.790974	0.0232457	0.0367581	0.250358	0.263234	0.0836317
99	6.07968	99	4.66148	99	0.0704998	0.00625057	1.22217	0.00015072	0.0469016	0.00804984	0.303669	0.104566	0.0484056	0.0546113	7.96202	0.0442885	0.0948801	0.00576581	6.80843	0.00976233	0.00578513	3.97951e-05	4.09127	1.93616	1.08976	1.33373	0.206822	0.0288845	0.0343001	1.14681	0.0282091	0.237105	0.0916801	0.0502897	0.375317	0.0158657	0.00450947	0.00117458	0.00574682	0.266445	0.0225812	4.18834	0.0256956	0.783232	0.0230391	0.0361954	0.246284	0.261517	0.081484
100	6.07951	100	4.66036	100	0.0696232	0.0060531	1.2065	0.000146718	0.0461085	0.00780839	0.297994	0.102303	0.0471692	0.0538154	7.93929	0.043065	0.0928492	0.00559376	6.77243	0.00956917	0.0056307	3.83938e-05	4.06097	1.90153	1.07401	1.32349	0.203709	0.0282469	0.0334838	1.13086	0.0275185	0.232566	0.0894016	0.0489249	0.37041	0.015435	0.00436524	0.00113645	0.00556025	0.262344	0.0220242	4.18932	0.0250579	0.775651	0.022837	0.0356466	0.242312	0.259826	0.0794148
101	6.07934	101	4.65926	101	0.0687634	0.00586373	1.19108	0.000142877	0.0453381	0.00757644	0.292472	0.100106	0.0459746	0.0530397	7.91666	0.0418866	0.0908831	0.0054286	6.73688	0.0093822	0.00548205	3.70587e-05	4.03103	1.86782	1.05862	1.31346	0.200696	0.0276264	0.0326917	1.11525	0.0268502	0.228144	0.0872007	0.0476096	0.365587	0.0150203	0.00422709	0.00109996	0.00538153	0.258339	0.021486	4.18986	0.0244418	0.768226	0.0226392	0.0351113	0.238439	0.258159	0.0774204
102	6.07918	102	4.6582	102	0.06792	0.00568205	1.17591	0.000139187	0.0445895	0.00735354	0.287099	0.0979738	0.04482	0.0522835	7.89412	0.0407512	0.0889793	0.00526999	6.70177	0.00920114	0.00533891	3.57858e-05	4.00145	1.83499	1.04357	1.30363	0.197776	0.0270223	0.0319227	1.09998	0.0262035	0.223835	0.0850743	0.0463415	0.360845	0.014621	0.0040947	0.00106501	0.00521026	0.254428	0.0209657	4.18997	0.0238463	0.760952	0.0224456	0.0345889	0.234662	0.256517	0.0754973
103	6.07902	103	4.65717	103	0.0670927	0.00550768	1.16098	0.000135642	0.0438619	0.00713923	0.281869	0.0959035	0.0437039	0.0515461	7.87167	0.0396568	0.0871353	0.00511761	6.6671	0.00902577	0.00520101	3.45718e-05	3.97223	1.80301	1.02885	1.29399	0.194947	0.026434	0.0311762	1.08503	0.0255774	0.219635	0.0830191	0.0451185	0.356184	0.0142363	0.00396778	0.00103154	0.00504605	0.250608	0.0204626	4.18967	0.0232706	0.753826	0.0222561	0.0340792	0.230977	0.254898	0.0736422
104	6.07887	104	4.65617	104	0.0662811	0.00534025	1.14628	0.000132232	0.0431545	0.0069331	0.276777	0.0938929	0.0426247	0.0508269	7.84932	0.0386015	0.0853488	0.00497116	6.63286	0.00885585	0.00506813	3.34133e-05	3.94337	1.77185	1.01446	1.28453	0.192203	0.0258612	0.0304512	1.0704	0.0249711	0.21554	0.0810321	0.0439386	0.351603	0.0138656	0.00384605	0.000999458	0.00488855	0.246876	0.0199759	4.18897	0.0227138	0.746842	0.0220704	0.0335817	0.227383	0.253302	0.071852
105	6.07871	105	4.65519	105	0.0654848	0.00517943	1.13182	0.000128953	0.0424664	0.00673477	0.271818	0.09194	0.0415808	0.0501253	7.82707	0.0375837	0.0836174	0.00483033	6.59904	0.00869117	0.00494003	3.23072e-05	3.91486	1.7415	1.00038	1.27525	0.189542	0.0253033	0.0297471	1.05607	0.0243839	0.211548	0.0791106	0.0427998	0.3471	0.0135082	0.00372925	0.000968701	0.00473741	0.24323	0.0195052	4.18787	0.0221753	0.739998	0.0218886	0.033096	0.223877	0.251728	0.0701239
106	6.07856	106	4.65424	106	0.0647037	0.0050249	1.1176	0.000125797	0.041797	0.00654387	0.266989	0.0900426	0.0405707	0.0494406	7.80493	0.0366016	0.0819391	0.00469487	6.56565	0.00853151	0.00481649	3.12506e-05	3.88671	1.71191	0.986615	1.26615	0.186959	0.0247599	0.029063	1.04204	0.0238149	0.207655	0.0772518	0.0417004	0.342675	0.0131635	0.00361713	0.000939201	0.00459233	0.239667	0.0190496	4.1864	0.0216543	0.733288	0.0217105	0.0326217	0.220454	0.250177	0.0684549
107	6.07841	107	4.65331	107	0.0639372	0.00487635	1.1036	0.000122758	0.0411456	0.00636004	0.262283	0.0881988	0.0395933	0.0487723	7.7829	0.0356537	0.0803118	0.00456452	6.53267	0.00837667	0.0046973	3.02409e-05	3.8589	1.68307	0.973146	1.25723	0.184451	0.0242305	0.0283984	1.02831	0.0232635	0.203858	0.0754531	0.0406388	0.338326	0.012831	0.00350945	0.000910894	0.00445299	0.236184	0.0186086	4.18457	0.02115	0.72671	0.021536	0.0321586	0.217114	0.248648	0.0668426
108	6.07827	108	4.6524	108	0.0631851	0.0047335	1.08983	0.00011983	0.0405116	0.00618296	0.257698	0.0864068	0.038647	0.0481198	7.76097	0.0347385	0.0787336	0.00443903	6.50009	0.00822648	0.00458229	2.92754e-05	3.83143	1.65496	0.959967	1.24847	0.182015	0.0237146	0.0277525	1.01485	0.022729	0.200155	0.0737121	0.0396131	0.334052	0.01251	0.003406	0.000883721	0.00431913	0.232779	0.0181817	4.18238	0.0206618	0.720259	0.0213649	0.0317061	0.213853	0.24714	0.0652843
109	6.07812	109	4.65152	109	0.0624471	0.00459608	1.07628	0.000117009	0.0398942	0.00601232	0.253229	0.0846648	0.0377308	0.0474827	7.73916	0.0338545	0.0772025	0.00431819	6.46792	0.00808075	0.00447125	2.83519e-05	3.80431	1.62754	0.947071	1.23987	0.179648	0.0232118	0.0271247	1.00168	0.0222107	0.196542	0.0720264	0.038622	0.329852	0.0122001	0.00330658	0.000857627	0.00419048	0.229451	0.0177682	4.17985	0.020189	0.713932	0.0211972	0.0312641	0.210669	0.245653	0.0637779
110	6.07798	110	4.65066	110	0.0617229	0.00446383	1.06294	0.000114289	0.0392929	0.00584782	0.248873	0.082971	0.0368433	0.0468604	7.71746	0.0330005	0.0757168	0.00420177	6.43614	0.0079393	0.00436403	2.74681e-05	3.77753	1.6008	0.934448	1.23143	0.177347	0.0227218	0.0265144	0.988765	0.021708	0.193017	0.0703939	0.037664	0.325725	0.0119008	0.00321098	0.000832558	0.00406678	0.226196	0.0173676	4.17699	0.0197312	0.707725	0.0210328	0.0308322	0.207559	0.244187	0.062321
111	6.07784	111	4.64982	111	0.0610122	0.00433651	1.04982	0.000111665	0.0387071	0.00568919	0.244625	0.0813238	0.0359836	0.0462524	7.69588	0.0321751	0.0742747	0.00408957	6.40475	0.00780198	0.00426045	2.66219e-05	3.75108	1.57472	0.922093	1.22315	0.175109	0.0222442	0.0259209	0.976115	0.0212204	0.189577	0.0688124	0.0367376	0.32167	0.0116117	0.00311903	0.000808464	0.0039478	0.223013	0.0169794	4.1738	0.0192876	0.701636	0.0208715	0.0304101	0.204522	0.242741	0.0609116
112	6.0777	112	4.649	112	0.0603147	0.00421391	1.03691	0.000109133	0.0381363	0.00553616	0.240482	0.0797215	0.0351504	0.0456584	7.67441	0.0313772	0.0728748	0.00398141	6.37374	0.00766863	0.00416036	2.58114e-05	3.72496	1.54927	0.909997	1.21501	0.172932	0.0217785	0.0253437	0.96372	0.0207473	0.186219	0.0672799	0.0358416	0.317684	0.0113322	0.00303055	0.000785299	0.00383333	0.219899	0.0166033	4.17031	0.0188577	0.69566	0.0207134	0.0299974	0.201555	0.241315	0.0595476
113	6.07756	113	4.6482	113	0.05963	0.00409579	1.0242	0.000106689	0.03758	0.00538849	0.236441	0.0781627	0.0343429	0.0450778	7.65307	0.0306055	0.0715153	0.00387709	6.34311	0.0075391	0.00406361	2.50348e-05	3.69917	1.52444	0.898153	1.20703	0.170813	0.0213244	0.0247823	0.951571	0.0202881	0.182942	0.0657946	0.0349748	0.313768	0.011062	0.00294539	0.000763019	0.00372314	0.216853	0.0162386	4.16652	0.018441	0.689795	0.0205582	0.029594	0.198656	0.239909	0.0582272
114	6.07742	114	4.64742	114	0.058958	0.00398197	1.0117	0.000104329	0.0370375	0.00524595	0.232498	0.0766459	0.03356	0.0445103	7.63184	0.0298591	0.0701948	0.00377646	6.31284	0.00741324	0.00397005	2.42903e-05	3.6737	1.50021	0.886554	1.19919	0.16875	0.0208816	0.0242362	0.939663	0.0198423	0.179742	0.0643545	0.0341359	0.309919	0.0108007	0.00286338	0.000741581	0.00361705	0.213873	0.0158849	4.16244	0.018037	0.684038	0.0204058	0.0291995	0.195824	0.238521	0.0569485
115	6.07728	115	4.64665	115	0.0582983	0.00387224	0.999396	0.000102048	0.0365086	0.0051083	0.22865	0.0751696	0.0328007	0.0439555	7.61073	0.0291369	0.0689119	0.00367934	6.28295	0.00729093	0.00387957	2.35763e-05	3.64855	1.47656	0.875194	1.19149	0.166741	0.0204498	0.0237047	0.927989	0.0194095	0.176618	0.062958	0.0333237	0.306138	0.010548	0.00278438	0.000720946	0.00351486	0.210956	0.0155419	4.15807	0.0176453	0.678386	0.0202563	0.0288137	0.193055	0.237153	0.05571
116	6.07715	116	4.64591	116	0.0576507	0.00376643	0.987288	9.98446e-05	0.0359927	0.00497534	0.224895	0.0737326	0.0320642	0.0434129	7.58974	0.0284379	0.0676652	0.00358559	6.25341	0.00717203	0.00379202	2.28912e-05	3.62371	1.45346	0.864067	1.18392	0.164784	0.0200286	0.0231876	0.916543	0.0189891	0.173567	0.0616034	0.0325374	0.302421	0.0103034	0.00270826	0.000701077	0.0034164	0.208102	0.0152091	4.15344	0.0172652	0.672835	0.0201095	0.0284363	0.190349	0.235803	0.0545098
117	6.07702	117	4.64518	117	0.0570148	0.00366436	0.975372	9.77138e-05	0.0354893	0.00484687	0.221229	0.0723335	0.0313497	0.0428822	7.56888	0.0277611	0.0664534	0.00349505	6.22422	0.00705642	0.0037073	2.22337e-05	3.59919	1.43091	0.853166	1.17649	0.162876	0.0196177	0.0226842	0.905319	0.0185808	0.170587	0.0602891	0.0317757	0.29877	0.0100666	0.00263489	0.000681938	0.0033215	0.205308	0.0148862	4.14854	0.0168965	0.667383	0.0199654	0.0280671	0.187703	0.234472	0.0533466
118	6.07689	118	4.64446	118	0.0563905	0.00356588	0.963644	9.5653e-05	0.0349981	0.00472269	0.217649	0.0709711	0.0306563	0.042363	7.54813	0.0271058	0.0652753	0.00340759	6.19538	0.00694398	0.00362528	2.16023e-05	3.57497	1.40889	0.842484	1.16919	0.161017	0.0192168	0.0221942	0.894312	0.0181841	0.167677	0.0590136	0.0310378	0.295181	0.00983741	0.00256413	0.000663497	0.00323	0.202572	0.0145728	4.14338	0.0165387	0.662028	0.0198238	0.0277059	0.185115	0.233159	0.0522188
119	6.07675	119	4.64376	119	0.0557775	0.00347081	0.952102	9.36592e-05	0.0345187	0.00460263	0.214153	0.0696441	0.0299833	0.041855	7.52751	0.0264709	0.0641296	0.00332307	6.16687	0.00683459	0.00354585	2.09959e-05	3.55106	1.38738	0.832017	1.16202	0.159204	0.0188256	0.0217172	0.883516	0.0177985	0.164833	0.0577755	0.0303227	0.291654	0.00961539	0.00249588	0.00064572	0.00314175	0.199894	0.0142685	4.13798	0.0161914	0.656767	0.0196848	0.0273523	0.182585	0.231864	0.0511251
120	6.07662	120	4.64308	120	0.0551756	0.00337903	0.940742	9.17295e-05	0.0340506	0.00448652	0.210739	0.0683515	0.0293299	0.0413579	7.50702	0.0258558	0.0630153	0.00324138	6.13871	0.00672816	0.00346892	2.04132e-05	3.52745	1.36637	0.821759	1.15497	0.157435	0.0184439	0.0212526	0.872926	0.0174238	0.162054	0.0565733	0.0296295	0.288188	0.0094003	0.00243002	0.00062858	0.00305661	0.197271	0.013973	4.13234	0.0158541	0.651597	0.0195481	0.0270063	0.18011	0.230586	0.0500641
121	6.07649	121	4.64241	121	0.0545844	0.00329038	0.92956	8.98612e-05	0.0335936	0.00437419	0.207403	0.0670921	0.0286953	0.0408714	7.48664	0.0252597	0.0619311	0.0031624	6.11087	0.00662457	0.00339438	1.9853e-05	3.50413	1.34584	0.811703	1.14804	0.155708	0.0180714	0.0208002	0.862536	0.0170594	0.159339	0.0554058	0.0289574	0.284782	0.00919186	0.00236646	0.000612046	0.00297444	0.194703	0.013686	4.12648	0.0155266	0.646515	0.0194138	0.0266675	0.177688	0.229325	0.0490346
122	6.07636	122	4.64175	122	0.0540038	0.00320475	0.918554	8.80519e-05	0.0331471	0.00426549	0.204143	0.0658648	0.028079	0.0403951	7.46639	0.0246818	0.0608761	0.003086	6.08335	0.00652372	0.00332215	1.93143e-05	3.4811	1.32578	0.801845	1.14123	0.154023	0.0177077	0.0203595	0.852341	0.0167052	0.156685	0.0542717	0.0283056	0.281434	0.00898981	0.00230508	0.000596093	0.00289512	0.192187	0.0134072	4.12038	0.0152085	0.641521	0.0192818	0.0263358	0.175319	0.228081	0.0480353
123	6.07622	123	4.64111	123	0.0534335	0.00312199	0.90772	8.62991e-05	0.032711	0.00416028	0.200957	0.0646686	0.0274803	0.0399288	7.44626	0.0241214	0.0598493	0.0030121	6.05616	0.00642553	0.00325212	1.8796e-05	3.45836	1.30618	0.79218	1.13454	0.152378	0.0173528	0.0199302	0.842336	0.0163606	0.154091	0.0531698	0.0276733	0.278143	0.00879391	0.0022458	0.000580695	0.00281853	0.189722	0.0131363	4.11408	0.0148994	0.63661	0.019152	0.026011	0.173001	0.226854	0.0470651
124	6.07608	124	4.64048	124	0.0528733	0.00304199	0.897055	8.46005e-05	0.0322849	0.0040584	0.197844	0.0635025	0.0268985	0.0394721	7.42625	0.0235779	0.0588496	0.00294057	6.02927	0.0063299	0.00318422	1.82973e-05	3.43591	1.28701	0.782702	1.12796	0.150772	0.0170062	0.0195119	0.832518	0.0160254	0.151555	0.0520989	0.0270599	0.274909	0.00860391	0.00218853	0.000565827	0.00274454	0.187307	0.012873	4.10756	0.014599	0.631781	0.0190244	0.0256928	0.170731	0.225644	0.0461229
125	6.07593	125	4.63986	125	0.0523231	0.00296464	0.886556	8.2954e-05	0.0318685	0.00395974	0.194799	0.0623655	0.026333	0.0390249	7.40637	0.0230507	0.0578762	0.00287133	6.0027	0.00623674	0.00311836	1.78172e-05	3.41373	1.26828	0.773407	1.12149	0.149202	0.0166679	0.0191043	0.82288	0.0156993	0.149076	0.051058	0.0264644	0.271731	0.00841959	0.00213318	0.000551468	0.00267305	0.18494	0.012617	4.10085	0.014307	0.627032	0.0188989	0.0253812	0.16851	0.224449	0.0452077
126	6.07579	126	4.63926	126	0.0517824	0.00288982	0.876219	8.13575e-05	0.0314614	0.00386416	0.191823	0.0612569	0.0257833	0.0385868	7.38661	0.022539	0.0569282	0.00280429	5.97642	0.00614596	0.00305446	1.73548e-05	3.39182	1.24996	0.76429	1.11512	0.147668	0.0163375	0.0187071	0.813419	0.015382	0.146651	0.050046	0.0258865	0.268606	0.00824074	0.00207968	0.000537595	0.00260396	0.182621	0.0123681	4.09394	0.0140231	0.622361	0.0187755	0.0250759	0.166336	0.223271	0.0443185
127	6.07564	127	4.63866	127	0.0512513	0.00281744	0.866043	7.98091e-05	0.0310634	0.00377154	0.188912	0.0601755	0.0252489	0.0381576	7.36698	0.0220424	0.0560046	0.00273936	5.95045	0.0060575	0.00299246	1.69093e-05	3.37019	1.23204	0.755346	1.10886	0.146169	0.0160149	0.0183199	0.80413	0.0150731	0.14428	0.0490618	0.0253253	0.265534	0.00806714	0.00202794	0.000524188	0.00253717	0.180347	0.012126	4.08684	0.0137471	0.617766	0.018654	0.0247768	0.164206	0.222109	0.0434543
128	6.0755	128	4.63809	128	0.0507294	0.0027474	0.856023	7.83069e-05	0.0306742	0.00368177	0.186064	0.0591207	0.0247292	0.037737	7.34746	0.0215603	0.0551048	0.00267645	5.92476	0.00597126	0.00293227	1.648e-05	3.34883	1.21452	0.746572	1.10271	0.144703	0.0156997	0.0179425	0.795009	0.0147725	0.141961	0.0481045	0.0247803	0.262515	0.00789862	0.00197789	0.000511228	0.00247258	0.178119	0.0118905	4.07956	0.0134786	0.613245	0.0185345	0.0244837	0.162121	0.220962	0.0426142
129	6.07537	129	4.63752	129	0.0502165	0.00267961	0.846158	7.68492e-05	0.0302936	0.00359474	0.183279	0.0580916	0.0242236	0.0373249	7.32807	0.0210922	0.0542278	0.00261548	5.89936	0.00588719	0.00287384	1.60661e-05	3.32773	1.19738	0.737962	1.09665	0.14327	0.015392	0.0175745	0.786053	0.0144797	0.139692	0.0471733	0.0242508	0.259546	0.00773496	0.00192947	0.000498695	0.0024101	0.175934	0.0116614	4.07211	0.0132174	0.608795	0.0184168	0.0241964	0.160079	0.21983	0.0417974
130	6.07525	130	4.63696	130	0.0497125	0.00261397	0.836444	7.54344e-05	0.0299212	0.00351034	0.180553	0.0570874	0.0237318	0.0369209	7.30881	0.0206376	0.0533731	0.00255639	5.87425	0.0058052	0.0028171	1.56669e-05	3.30688	1.18062	0.729513	1.0907	0.141868	0.0150913	0.0172156	0.777256	0.0141947	0.137472	0.0462671	0.0237365	0.256628	0.00757601	0.0018826	0.000486573	0.00234965	0.173791	0.0114385	4.06449	0.0129632	0.604415	0.018301	0.0239148	0.158078	0.218714	0.041003
131	6.07513	131	4.63642	131	0.0492172	0.0025504	0.826879	7.40607e-05	0.0295569	0.00342848	0.177886	0.0561073	0.0232533	0.0365249	7.28966	0.020196	0.0525397	0.00249909	5.84941	0.00572522	0.00276199	1.52818e-05	3.2863	1.16421	0.721221	1.08483	0.140496	0.0147976	0.0168657	0.768616	0.013917	0.1353	0.0453851	0.0232366	0.253759	0.00742158	0.00183723	0.000474844	0.00229115	0.17169	0.0112214	4.0567	0.0127159	0.600104	0.018187	0.0236387	0.156118	0.217613	0.0402302
132	6.07502	132	4.63589	132	0.0487304	0.00248882	0.817459	7.27268e-05	0.0292004	0.00334906	0.175276	0.0551507	0.0227876	0.0361367	7.27064	0.0197668	0.0517271	0.00244352	5.82484	0.0056472	0.00270844	1.49101e-05	3.26596	1.14816	0.713082	1.07907	0.139154	0.0145106	0.0165244	0.760128	0.0136466	0.133175	0.0445266	0.0227507	0.250937	0.00727152	0.0017933	0.000463493	0.00223452	0.16963	0.0110101	4.04876	0.0124751	0.59586	0.0180748	0.023368	0.154198	0.216526	0.0394782
133	6.07492	133	4.63537	133	0.0482519	0.00242915	0.808183	7.14312e-05	0.0288515	0.00327199	0.17272	0.0542167	0.0223343	0.0357561	7.25174	0.0193498	0.0509345	0.00238961	5.80055	0.00557108	0.00265641	1.45513e-05	3.24588	1.13245	0.705091	1.07339	0.13784	0.0142302	0.0161914	0.751789	0.0133831	0.131094	0.0436907	0.0222784	0.248163	0.00712566	0.00175074	0.000452505	0.00217969	0.167608	0.0108044	4.04067	0.0122406	0.59168	0.0179643	0.0231026	0.152316	0.215454	0.0387464
134	6.07482	134	4.63487	134	0.0477815	0.00237133	0.799048	7.01726e-05	0.02851	0.00319718	0.170218	0.0533048	0.021893	0.0353828	7.23296	0.0189444	0.0501613	0.00233731	5.77652	0.00549678	0.00260583	1.42049e-05	3.22603	1.11707	0.697247	1.06781	0.136553	0.0139562	0.0158666	0.743595	0.0131263	0.129059	0.0428767	0.0218191	0.245435	0.00698387	0.00170951	0.000441865	0.00212658	0.165625	0.010604	4.03243	0.0120123	0.587564	0.0178554	0.0228423	0.150471	0.214397	0.0380341
135	6.07472	135	4.63437	135	0.047319	0.00231527	0.79005	6.89497e-05	0.0281755	0.00312455	0.167769	0.0524143	0.0214633	0.0350168	7.2143	0.0185504	0.049407	0.00228654	5.75274	0.00542426	0.00255667	1.38701e-05	3.20643	1.10201	0.689544	1.06231	0.135294	0.0136884	0.0155497	0.735544	0.0128761	0.127065	0.0420839	0.0213723	0.242753	0.00684599	0.00166956	0.00043156	0.00207514	0.16368	0.0104088	4.02406	0.0117899	0.58351	0.0177482	0.022587	0.148663	0.213354	0.0373405
136	6.07462	136	4.63389	136	0.0468644	0.00226091	0.781189	6.77613e-05	0.0278481	0.00305402	0.165369	0.0515446	0.0210448	0.0346577	7.19576	0.0181671	0.0486708	0.00223726	5.72923	0.00535345	0.00250886	1.35466e-05	3.18707	1.08728	0.68198	1.0569	0.13406	0.0134266	0.0152405	0.727631	0.0126322	0.125114	0.0413115	0.0209378	0.240114	0.00671189	0.00163083	0.000421577	0.00202529	0.161771	0.0102186	4.01555	0.0115733	0.579516	0.0176426	0.0223365	0.146891	0.212325	0.036665
137	6.07453	137	4.63341	137	0.0464174	0.0022082	0.77246	6.66061e-05	0.0275274	0.00298553	0.16302	0.0506949	0.0206372	0.0343055	7.17735	0.0177944	0.0479524	0.00218941	5.70597	0.00528431	0.00246236	1.32339e-05	3.16794	1.07284	0.674551	1.05157	0.132851	0.0131708	0.0149387	0.719854	0.0123945	0.123204	0.040559	0.020515	0.237519	0.00658144	0.00159328	0.000411903	0.00197698	0.159897	0.0100333	4.00691	0.0113622	0.575581	0.0175385	0.0220908	0.145153	0.211309	0.0360071
138	6.07444	138	4.63295	138	0.0459779	0.00215706	0.763863	6.54832e-05	0.0272133	0.00291898	0.160718	0.0498649	0.0202401	0.0339599	7.15905	0.0174319	0.047251	0.00214293	5.68295	0.00521678	0.00241713	1.29316e-05	3.14904	1.05871	0.667254	1.04632	0.131667	0.0129207	0.0146441	0.71221	0.0121627	0.121333	0.0398256	0.0201036	0.234967	0.00645452	0.00155686	0.000402527	0.00193015	0.158058	0.00985262	3.99816	0.0111564	0.571703	0.017436	0.0218497	0.143449	0.210308	0.0353661
139	6.07435	139	4.63249	139	0.0455457	0.00210744	0.755394	6.43914e-05	0.0269056	0.00285433	0.158462	0.0490538	0.0198532	0.0336208	7.14088	0.0170792	0.0465661	0.00209779	5.66018	0.00515082	0.00237312	1.26391e-05	3.13037	1.04487	0.660086	1.04116	0.130507	0.0126762	0.0143565	0.704695	0.0119367	0.119501	0.0391109	0.0197032	0.232457	0.00633101	0.00152153	0.000393437	0.00188475	0.156253	0.00967652	3.98928	0.0109559	0.567881	0.0173351	0.0216132	0.141778	0.209321	0.0347415
140	6.07426	140	4.63205	140	0.0451207	0.00205928	0.747052	6.33297e-05	0.0266041	0.00279149	0.156252	0.0482612	0.0194762	0.0332881	7.12283	0.0167359	0.0458974	0.00205392	5.63765	0.00508637	0.0023303	1.23561e-05	3.11192	1.03131	0.653045	1.03607	0.129369	0.0124372	0.0140758	0.697307	0.0117163	0.117707	0.0384141	0.0193134	0.229987	0.00621078	0.00148725	0.000384623	0.00184072	0.154481	0.00950481	3.98029	0.0107604	0.564114	0.0172356	0.0213811	0.140139	0.208347	0.0341328
141	6.07417	141	4.63161	141	0.0447027	0.00201253	0.738834	6.22971e-05	0.0263087	0.00273041	0.154087	0.0474865	0.0191087	0.0329617	7.10491	0.0164019	0.0452442	0.00201129	5.61536	0.0050234	0.00228862	1.20821e-05	3.0937	1.01803	0.646126	1.03107	0.128254	0.0122034	0.0138017	0.690043	0.0115013	0.115949	0.0377347	0.0189338	0.227558	0.00609375	0.00145399	0.000376074	0.00179801	0.152741	0.00933737	3.9712	0.0105697	0.560401	0.0171376	0.0211533	0.138531	0.207387	0.0335393
142	6.07409	142	4.63118	142	0.0442916	0.00196715	0.730738	6.12926e-05	0.0260192	0.00267103	0.151964	0.0467292	0.0187505	0.0326412	7.08711	0.0160767	0.0446062	0.00196985	5.59331	0.00496186	0.00224805	1.18169e-05	3.07569	1.00502	0.639328	1.02614	0.127161	0.0119748	0.013534	0.682901	0.0112916	0.114228	0.0370723	0.0185643	0.225168	0.00597978	0.0014217	0.000367782	0.00175657	0.151033	0.00917404	3.962	0.0103838	0.55674	0.017041	0.0209297	0.136954	0.206441	0.0329607
143	6.074	143	4.63076	143	0.0438873	0.00192307	0.722763	6.03154e-05	0.0257355	0.00261329	0.149883	0.0459889	0.0184012	0.0323267	7.06943	0.0157601	0.0439828	0.00192956	5.57149	0.00490171	0.00220855	1.15601e-05	3.0579	0.992268	0.632648	1.02128	0.126089	0.0117513	0.0132726	0.675877	0.011087	0.112541	0.0364262	0.0182043	0.222817	0.0058688	0.00139034	0.000359736	0.00171636	0.149356	0.00901472	3.95271	0.0102024	0.55313	0.0169459	0.0207102	0.135407	0.205507	0.0323965
144	6.07392	144	4.63034	144	0.0434897	0.00188026	0.714905	5.93644e-05	0.0254573	0.00255713	0.147843	0.045265	0.0180607	0.032018	7.05187	0.0154518	0.0433737	0.00189038	5.54989	0.00484291	0.00217009	1.13112e-05	3.04032	0.979775	0.626082	1.0165	0.125037	0.0115326	0.0130173	0.668968	0.0108874	0.110889	0.035796	0.0178536	0.220504	0.0057607	0.00135989	0.000351927	0.00167734	0.147708	0.00885926	3.94333	0.0100255	0.549569	0.0168521	0.0204948	0.133889	0.204588	0.0318461
145	6.07384	145	4.62992	145	0.0430986	0.00183866	0.707163	5.84388e-05	0.0251846	0.0025025	0.145843	0.0445571	0.0177286	0.031715	7.03444	0.0151516	0.0427784	0.00185227	5.52852	0.00478543	0.00213263	1.10701e-05	3.02295	0.967531	0.619629	1.01178	0.124006	0.0113188	0.0127679	0.662174	0.0106926	0.109269	0.0351812	0.017512	0.218228	0.00565538	0.00133032	0.000344347	0.00163945	0.14609	0.00870755	3.93386	0.00985283	0.546057	0.0167597	0.0202834	0.132399	0.203681	0.0313092
146	6.07376	146	4.62951	146	0.0427139	0.00179825	0.699535	5.75376e-05	0.0249173	0.00244935	0.143882	0.0438647	0.0174046	0.0314175	7.01713	0.0148591	0.0421965	0.0018152	5.50738	0.00472921	0.00209614	1.08363e-05	3.00579	0.955531	0.613286	1.00714	0.122994	0.0111096	0.0125242	0.655491	0.0105025	0.107683	0.0345813	0.0171791	0.215988	0.00555277	0.00130158	0.000336988	0.00160267	0.144501	0.00855947	3.92431	0.00968432	0.542593	0.0166687	0.0200758	0.130937	0.202788	0.0307853
147	6.07368	147	4.6291	147	0.0423354	0.00175896	0.692019	5.66601e-05	0.0246551	0.00239764	0.141958	0.0431874	0.0170885	0.0311253	6.99995	0.0145742	0.0416276	0.00177912	5.48645	0.00467424	0.0020606	1.06097e-05	2.98882	0.943768	0.60705	1.00257	0.122001	0.0109049	0.0122861	0.648916	0.0103169	0.106128	0.0339958	0.0168546	0.213784	0.00545276	0.00127365	0.000329841	0.00156695	0.142939	0.00841492	3.91469	0.00951983	0.539175	0.0165789	0.0198719	0.129502	0.201907	0.0302741
148	6.0736	148	4.62868	148	0.0419631	0.00172078	0.684613	5.58053e-05	0.024398	0.0023473	0.140072	0.0425248	0.0167801	0.0308385	6.98288	0.0142965	0.0410713	0.00174401	5.46573	0.00462047	0.00202596	1.03898e-05	2.97206	0.932236	0.600919	0.998069	0.121027	0.0107046	0.0120535	0.642448	0.0101357	0.104604	0.0334244	0.0165382	0.211615	0.00535528	0.0012465	0.0003229	0.00153225	0.141405	0.00827377	3.90499	0.00935923	0.535803	0.0164905	0.0196718	0.128094	0.20104	0.029775
149	6.07352	149	4.62827	149	0.0415968	0.00168365	0.677314	5.49723e-05	0.0241458	0.00229831	0.138221	0.0418764	0.016479	0.0305568	6.96595	0.0140259	0.0405274	0.00170983	5.44523	0.00456788	0.0019922	1.01765e-05	2.9555	0.920929	0.594891	0.993632	0.120071	0.0105087	0.0118262	0.636084	0.00995884	0.10311	0.0328666	0.0162298	0.20948	0.00526025	0.0012201	0.000316156	0.00149855	0.139897	0.00813592	3.89522	0.0092024	0.532475	0.0164032	0.0194753	0.126711	0.200185	0.0292878
150	6.07344	150	4.62784	150	0.0412365	0.00164754	0.670122	5.41604e-05	0.0238984	0.00225061	0.136405	0.0412418	0.0161852	0.0302801	6.94913	0.0137621	0.0399953	0.00167655	5.42494	0.00451642	0.0019593	9.96952e-06	2.93913	0.909842	0.588962	0.989259	0.119132	0.0103169	0.011604	0.629821	0.0097861	0.101645	0.032322	0.015929	0.207378	0.00516759	0.00119443	0.000309602	0.00146579	0.138415	0.00800127	3.88539	0.00904921	0.52919	0.0163171	0.0192824	0.125353	0.199342	0.0288121
151	6.07337	151	4.6274	151	0.0408819	0.00161241	0.663033	5.33687e-05	0.0236556	0.00220416	0.134623	0.0406207	0.0158983	0.0300083	6.93243	0.0135049	0.0394748	0.00164414	5.40484	0.00446608	0.00192722	9.76857e-06	2.92294	0.898969	0.583132	0.98495	0.11821	0.0101293	0.0113868	0.623658	0.00961738	0.100209	0.0317901	0.0156356	0.205309	0.00507722	0.00116946	0.000303232	0.00143396	0.136959	0.00786972	3.8755	0.00889956	0.525947	0.0162322	0.0190928	0.12402	0.198512	0.0283475
152	6.07329	152	4.62694	152	0.040533	0.00157824	0.656046	5.25965e-05	0.0234174	0.00215892	0.132874	0.0400126	0.0156181	0.0297413	6.91584	0.0132541	0.0389656	0.00161257	5.38495	0.00441682	0.00189594	9.57342e-06	2.90695	0.888303	0.577396	0.980703	0.117305	0.00994557	0.0111744	0.617592	0.00945256	0.0988012	0.0312707	0.0153493	0.203272	0.00498908	0.00114516	0.000297039	0.00140301	0.135527	0.00774116	3.86555	0.00875332	0.522746	0.0161484	0.0189067	0.122711	0.197693	0.0278936
153	6.07322	153	4.62646	153	0.0401896	0.00154499	0.649158	5.18431e-05	0.0231835	0.00211485	0.131158	0.0394171	0.0153444	0.029479	6.89938	0.0130095	0.0384673	0.00158181	5.36525	0.00436861	0.00186543	9.38385e-06	2.89114	0.877841	0.571754	0.976517	0.116416	0.00976577	0.0109668	0.611621	0.00929152	0.0974205	0.0307633	0.0150699	0.201267	0.00490307	0.00112151	0.000291015	0.00137292	0.134119	0.0076155	3.85554	0.0086104	0.519585	0.0160657	0.0187239	0.121426	0.196886	0.0274502
154	6.07314	154	4.62594	154	0.0398517	0.00151263	0.642368	5.11077e-05	0.022954	0.00207192	0.129473	0.0388339	0.0150771	0.0292212	6.88302	0.0127709	0.0379796	0.00155183	5.34573	0.00432142	0.00183566	9.19965e-06	2.8755	0.867576	0.566203	0.97239	0.115543	0.00958974	0.0107637	0.605743	0.00913413	0.0960664	0.0302675	0.0147973	0.199292	0.00481915	0.0010985	0.000285156	0.00134366	0.132735	0.00749265	3.84548	0.00847068	0.516464	0.0159839	0.0185443	0.120163	0.19609	0.0270169
155	6.07307	155	4.62539	155	0.039519	0.00148113	0.635674	5.03898e-05	0.0227286	0.00203008	0.127819	0.0382626	0.0148158	0.0289678	6.86677	0.012538	0.0375022	0.00152261	5.32641	0.00427522	0.00180662	9.02062e-06	2.86004	0.857504	0.56074	0.968321	0.114685	0.0094174	0.0105652	0.599956	0.0089803	0.0947382	0.0297831	0.0145311	0.197346	0.00473724	0.00107609	0.000279455	0.0013152	0.131373	0.00737253	3.83536	0.00833407	0.513382	0.0159032	0.0183679	0.118922	0.195304	0.0265934
156	6.07299	156	4.62479	156	0.0391916	0.00145045	0.629073	4.96885e-05	0.0225072	0.00198931	0.126194	0.0377029	0.0145605	0.0287187	6.85063	0.0123107	0.0370348	0.00149412	5.30726	0.00423	0.00177827	8.84654e-06	2.84475	0.84762	0.555364	0.964309	0.113841	0.00924865	0.010371	0.594257	0.00882991	0.0934353	0.0293096	0.0142712	0.19543	0.00465728	0.00105426	0.000273907	0.00128751	0.130034	0.00725504	3.8252	0.00820046	0.510338	0.0158234	0.0181945	0.117702	0.194529	0.0261794
157	6.07292	157	4.62414	157	0.0388692	0.00142058	0.622565	4.90035e-05	0.0222897	0.00194956	0.124599	0.0371545	0.0143109	0.0284737	6.83459	0.0120888	0.0365772	0.00146634	5.28829	0.0041857	0.0017506	8.67724e-06	2.82963	0.837918	0.550072	0.960351	0.113012	0.0090834	0.010181	0.588645	0.00868285	0.092157	0.0288467	0.0140174	0.193542	0.00457921	0.001033	0.000268505	0.00126057	0.128716	0.00714011	3.815	0.00806976	0.507331	0.0157445	0.0180241	0.116504	0.193764	0.0257746
158	6.07284	158	4.62343	158	0.0385517	0.00139149	0.616146	4.8334e-05	0.0220761	0.00191082	0.123032	0.0366169	0.0140669	0.0282329	6.81866	0.0118722	0.0361291	0.00143925	5.26949	0.00414232	0.00172358	8.51254e-06	2.81468	0.828394	0.544862	0.956448	0.112197	0.00892157	0.00999509	0.583118	0.00853903	0.0909027	0.0283941	0.0137694	0.191682	0.00450296	0.0010123	0.000263244	0.00123434	0.12742	0.00702765	3.80475	0.00794189	0.50436	0.0156665	0.0178567	0.115326	0.19301	0.0253788
159	6.07277	159	4.62266	159	0.0382391	0.00136315	0.609815	4.76796e-05	0.0218661	0.00187304	0.121493	0.03609	0.0138282	0.027996	6.80282	0.0116607	0.0356902	0.00141281	5.25085	0.00409983	0.00169719	8.35225e-06	2.79989	0.819043	0.539733	0.952598	0.111395	0.00876306	0.00981322	0.577673	0.00839834	0.0896718	0.0279515	0.0135272	0.18985	0.00442848	0.000992116	0.000258121	0.00120882	0.126143	0.00691759	3.79445	0.00781675	0.501426	0.0155894	0.017692	0.114168	0.192264	0.0249917
160	6.07269	160	4.62185	160	0.0379312	0.00133554	0.603571	4.70397e-05	0.0216598	0.00183619	0.119981	0.0355734	0.0135949	0.0277629	6.78708	0.011454	0.0352602	0.00138702	5.23239	0.00405819	0.00167141	8.19622e-06	2.78525	0.809862	0.534682	0.948799	0.110607	0.0086078	0.00963526	0.57231	0.0082607	0.0884637	0.0275186	0.0132905	0.188043	0.00435572	0.000972449	0.000253128	0.00118396	0.124887	0.00680986	3.78412	0.00769427	0.498526	0.0155132	0.0175302	0.11303	0.191528	0.024613
161	6.07261	161	4.621	161	0.0376279	0.00130863	0.597411	4.64138e-05	0.0214569	0.00180025	0.118495	0.0350668	0.0133666	0.0275337	6.77144	0.0112522	0.0348389	0.00136185	5.21408	0.00401738	0.00164622	8.04429e-06	2.77077	0.800846	0.529708	0.94505	0.109831	0.00845572	0.0094611	0.567026	0.00812601	0.087278	0.0270951	0.0130592	0.186262	0.00428462	0.000953278	0.000248263	0.00115976	0.12365	0.00670439	3.77375	0.00757436	0.495661	0.0154378	0.0173711	0.11191	0.190801	0.0242424
162	6.07253	162	4.62013	162	0.037329	0.00128241	0.591335	4.58016e-05	0.0212574	0.0017652	0.117035	0.0345699	0.0131432	0.0273081	6.75589	0.011055	0.0344262	0.00133727	5.19593	0.00397738	0.00162159	7.8963e-06	2.75645	0.791991	0.524809	0.941351	0.109067	0.00830672	0.00929065	0.561819	0.00799419	0.0861139	0.0266808	0.0128331	0.184507	0.00421514	0.000934588	0.00024352	0.00113619	0.122432	0.00660111	3.76335	0.00745695	0.49283	0.0153631	0.0172145	0.110809	0.190083	0.0238799
163	6.07245	163	4.61926	163	0.0370345	0.00125684	0.58534	4.52025e-05	0.0210613	0.00173099	0.1156	0.0340825	0.0129247	0.027086	6.74043	0.0108622	0.0340217	0.00131328	5.17793	0.00393815	0.00159752	7.75212e-06	2.74227	0.783293	0.519984	0.9377	0.108315	0.00816075	0.0091238	0.556689	0.00786515	0.0849711	0.0262752	0.0126121	0.182776	0.00414721	0.000916363	0.000238895	0.00111322	0.121233	0.00649995	3.75291	0.00734197	0.490032	0.0152893	0.0170606	0.109726	0.189373	0.023525
164	6.07237	164	4.6184	164	0.0367443	0.00123192	0.579425	4.46161e-05	0.0208683	0.00169761	0.114189	0.0336044	0.0127108	0.0268674	6.72507	0.0106739	0.0336252	0.00128986	5.16008	0.00389968	0.00157398	7.6116e-06	2.72824	0.774748	0.515229	0.934096	0.107575	0.00801773	0.00896048	0.551632	0.00773882	0.083849	0.0258783	0.0123959	0.181069	0.0040808	0.000898588	0.000234385	0.00109085	0.120052	0.00640087	3.74244	0.00722935	0.487267	0.0152163	0.0169091	0.108661	0.188672	0.0231776
165	6.07229	165	4.61756	165	0.0364583	0.00120762	0.573588	4.4042e-05	0.0206785	0.00166504	0.112802	0.0331352	0.0125014	0.0266522	6.70979	0.0104897	0.0332365	0.00126698	5.14238	0.00386194	0.00155096	7.47462e-06	2.71436	0.766352	0.510545	0.930538	0.106847	0.00787758	0.00880058	0.546648	0.00761513	0.0827471	0.0254898	0.0121846	0.179386	0.00401587	0.000881251	0.000229986	0.00106905	0.118888	0.0063038	3.73194	0.00711902	0.484533	0.015144	0.0167601	0.107613	0.187979	0.0228376
166	6.07221	166	4.61676	166	0.0361763	0.00118391	0.567828	4.34798e-05	0.0204917	0.00163325	0.111439	0.0326748	0.0122965	0.0264403	6.69459	0.0103096	0.0328555	0.00124463	5.12482	0.00382491	0.00152843	7.34106e-06	2.70061	0.758103	0.505929	0.927025	0.106129	0.00774025	0.00864403	0.541736	0.00749399	0.081665	0.0251094	0.0119778	0.177726	0.00395236	0.000864336	0.000225693	0.0010478	0.117741	0.00620868	3.72141	0.00701092	0.481831	0.0150724	0.0166134	0.106581	0.187294	0.0225046
167	6.07213	167	4.61599	167	0.0358982	0.00116079	0.562143	4.29292e-05	0.0203079	0.00160221	0.110099	0.032223	0.0120958	0.0262316	6.67949	0.0101336	0.0324819	0.0012228	5.10741	0.00378857	0.00150639	7.21078e-06	2.68701	0.749996	0.50138	0.923556	0.105422	0.00760566	0.00849074	0.536893	0.00737533	0.0806021	0.0247368	0.0117756	0.176088	0.00389023	0.000847832	0.000221503	0.00102708	0.116611	0.00611545	3.71085	0.00690498	0.47916	0.0150016	0.016469	0.105566	0.186616	0.0221785
168	6.07205	168	4.61526	168	0.035624	0.00113824	0.556533	4.23898e-05	0.0201269	0.0015719	0.10878	0.0317794	0.0118994	0.0260261	6.66447	0.00996138	0.0321155	0.00120147	5.09013	0.00375289	0.00148481	7.08369e-06	2.67354	0.742028	0.496896	0.920131	0.104726	0.00747376	0.00834064	0.532119	0.0072591	0.079558	0.024372	0.0115777	0.174473	0.00382946	0.000831727	0.000217414	0.00100689	0.115498	0.00602408	3.70027	0.00680115	0.476519	0.0149315	0.0163269	0.104566	0.185947	0.0218591
169	6.07197	169	4.61457	169	0.0353536	0.00111624	0.550995	4.18613e-05	0.0199488	0.00154231	0.107484	0.031344	0.0117069	0.0258236	6.64953	0.00979294	0.0317561	0.00118062	5.07299	0.00371785	0.00146369	6.95967e-06	2.66021	0.734196	0.492476	0.916747	0.104039	0.00734449	0.00819364	0.527411	0.00714523	0.0785323	0.0240146	0.0113841	0.172878	0.00376998	0.000816007	0.000213421	0.000987193	0.1144	0.0059345	3.68966	0.00669937	0.473908	0.0148621	0.0161869	0.103583	0.185284	0.0215462
170	6.0719	170	4.61391	170	0.0350868	0.00109476	0.545529	4.13433e-05	0.0197734	0.00151342	0.106208	0.0309165	0.0115185	0.025624	6.63467	0.00962817	0.0314036	0.00116025	5.05599	0.00368343	0.00144301	6.83862e-06	2.64701	0.726496	0.488119	0.913406	0.103363	0.00721778	0.00804966	0.522769	0.00703365	0.0775245	0.0236644	0.0111946	0.171305	0.00371178	0.000800662	0.000209523	0.000967986	0.113318	0.00584668	3.67903	0.00659959	0.471326	0.0147933	0.016049	0.102614	0.184629	0.0212397
171	6.07184	171	4.61328	171	0.0348236	0.00107381	0.540133	4.08356e-05	0.0196006	0.00148519	0.104954	0.0304966	0.0113339	0.0254274	6.6199	0.00946695	0.0310578	0.00114033	5.03911	0.00364961	0.00142275	6.72043e-06	2.63394	0.718926	0.483823	0.910104	0.102696	0.00709357	0.00790865	0.518191	0.00692431	0.0765343	0.0233213	0.0110092	0.169752	0.00365482	0.000785681	0.000205715	0.000949253	0.112251	0.00576056	3.66838	0.00650175	0.468773	0.0147253	0.0159132	0.10166	0.183982	0.0209393
172	6.07177	172	4.61268	172	0.0345639	0.00105335	0.534806	4.03378e-05	0.0194304	0.00145762	0.10372	0.0300843	0.0111531	0.0252336	6.6052	0.00930919	0.0307184	0.00112085	5.02237	0.00361638	0.00140291	6.60503e-06	2.621	0.711483	0.479587	0.906842	0.102039	0.00697181	0.00777052	0.513677	0.00681714	0.0755612	0.022985	0.0108277	0.16822	0.00359905	0.000771053	0.000201995	0.000930977	0.111199	0.0056761	3.65771	0.00640581	0.466248	0.0146579	0.0157794	0.100721	0.183341	0.020645
173	6.07171	173	4.6121	173	0.0343076	0.00103338	0.529547	3.98496e-05	0.0192628	0.00143069	0.102506	0.0296794	0.0109759	0.0250426	6.59058	0.00915479	0.0303854	0.00110181	5.00575	0.00358372	0.00138347	6.49231e-06	2.60818	0.704164	0.475409	0.903619	0.10139	0.00685245	0.00763521	0.509223	0.0067121	0.0746049	0.0226554	0.01065	0.166707	0.00354445	0.000756768	0.000198361	0.000913145	0.110161	0.00559325	3.64702	0.00631171	0.46375	0.0145911	0.0156476	0.0997956	0.182707	0.0203565
174	6.07165	174	4.61154	174	0.0340546	0.00101389	0.524354	3.93708e-05	0.0190976	0.00140437	0.101311	0.0292816	0.0108023	0.0248542	6.57605	0.00900367	0.0300586	0.00108318	4.98926	0.0035516	0.00136441	6.38219e-06	2.59549	0.696965	0.47129	0.900433	0.100751	0.00673543	0.00750265	0.504831	0.00660912	0.0736649	0.0223324	0.010476	0.165214	0.00349098	0.000742816	0.00019481	0.000895744	0.109138	0.00551199	3.63631	0.00621941	0.461279	0.014525	0.0155176	0.0988842	0.182079	0.0200737
175	6.07159	175	4.61099	175	0.0338049	0.000994851	0.519227	3.89011e-05	0.0189348	0.00137866	0.100135	0.0288908	0.0106321	0.0246685	6.56159	0.00885573	0.0297378	0.00106497	4.97289	0.00352001	0.00134574	6.27459e-06	2.58292	0.689885	0.467226	0.897285	0.10012	0.0066207	0.00737277	0.500498	0.00650816	0.072741	0.0220156	0.0103056	0.163739	0.00343862	0.000729188	0.00019134	0.000878762	0.108129	0.00543226	3.62558	0.00612887	0.458835	0.0144595	0.0153896	0.0979863	0.181459	0.0197964
176	6.07153	176	4.61046	176	0.0335584	0.000976259	0.514164	3.84403e-05	0.0187744	0.00135352	0.0989779	0.0285068	0.0104654	0.0244854	6.5472	0.0087109	0.0294229	0.00104715	4.95665	0.00348895	0.00132743	6.16943e-06	2.57047	0.68292	0.463218	0.894173	0.0994983	0.00650821	0.00724552	0.496222	0.00640917	0.0718327	0.021705	0.0101387	0.162284	0.00338733	0.000715873	0.000187948	0.000862185	0.107133	0.00535403	3.61484	0.00604004	0.456417	0.0143946	0.0152633	0.0971015	0.180844	0.0195246
177	6.07147	177	4.60994	177	0.033315	0.000958101	0.509164	3.7988e-05	0.0186163	0.00132896	0.097839	0.0281295	0.0103019	0.0243048	6.5329	0.0085691	0.0291138	0.00102972	4.94052	0.00345838	0.00130948	6.06663e-06	2.55813	0.676068	0.459264	0.891097	0.0988844	0.00639792	0.00712084	0.492004	0.0063121	0.0709397	0.0214004	0.0099753	0.160846	0.00333709	0.000702865	0.000184632	0.000846002	0.10615	0.00527726	3.60409	0.00595287	0.454025	0.0143304	0.0151388	0.0962297	0.180236	0.019258
178	6.07142	178	4.60942	178	0.0330746	0.000940363	0.504226	3.75442e-05	0.0184603	0.00130495	0.0967179	0.0277588	0.0101417	0.0241266	6.51866	0.00843023	0.0288102	0.00101266	4.92451	0.00342831	0.00129188	5.96613e-06	2.54592	0.669327	0.455363	0.888055	0.0982786	0.00628976	0.00699865	0.487842	0.0062169	0.0700617	0.0211017	0.00981521	0.159426	0.00328786	0.000690153	0.00018139	0.000830201	0.105181	0.00520192	3.59332	0.00586733	0.451657	0.0142667	0.015016	0.0953705	0.179634	0.0189965
179	6.07136	179	4.60891	179	0.0328373	0.000923034	0.49935	3.71084e-05	0.0183066	0.00128148	0.0956143	0.0273944	0.0099846	0.0239508	6.50451	0.00829423	0.028512	0.000995966	4.90861	0.0033987	0.00127461	5.86785e-06	2.53381	0.662694	0.451514	0.885047	0.0976807	0.0061837	0.00687891	0.483735	0.00612353	0.0691983	0.0208087	0.00965838	0.158024	0.00323963	0.000677729	0.000178219	0.000814772	0.104224	0.00512798	3.58254	0.00578338	0.449314	0.0142036	0.0148949	0.0945236	0.179038	0.0187401
180	6.07131	180	4.60841	180	0.0326028	0.000906103	0.494533	3.66807e-05	0.018155	0.00125852	0.0945277	0.0270362	0.00983059	0.0237774	6.49042	0.00816103	0.0282192	0.000979629	4.89283	0.00336956	0.00125767	5.77173e-06	2.52182	0.656167	0.447716	0.882073	0.0970905	0.0060797	0.00676157	0.479681	0.00603194	0.0683493	0.0205212	0.00950473	0.156639	0.00319236	0.000665586	0.000175119	0.000799703	0.10328	0.00505539	3.57174	0.00570098	0.446996	0.014141	0.0147754	0.0936888	0.178448	0.0184885
181	6.07126	181	4.6079	181	0.0323712	0.000889558	0.489776	3.62606e-05	0.0180055	0.00123608	0.0934579	0.0266842	0.00967958	0.0236063	6.47641	0.00803055	0.0279316	0.000963637	4.87716	0.00334087	0.00124105	5.67771e-06	2.50994	0.649743	0.443968	0.879131	0.0965078	0.0059777	0.00664655	0.47568	0.00594209	0.0675143	0.0202392	0.00935417	0.15527	0.00314603	0.000653716	0.000172087	0.000784984	0.102347	0.00498413	3.56094	0.0056201	0.444701	0.014079	0.0146575	0.0928659	0.177864	0.0182417
182	6.0712	182	4.60739	182	0.0321424	0.000873388	0.485078	3.5848e-05	0.0178581	0.00121414	0.0924045	0.0263381	0.00953148	0.0234374	6.46247	0.00790272	0.027649	0.000947982	4.8616	0.00331261	0.00122475	5.58572e-06	2.49817	0.64342	0.440269	0.876221	0.0959324	0.00587766	0.00653382	0.471732	0.00585395	0.0666931	0.0199624	0.00920663	0.153919	0.00310061	0.000642112	0.00016912	0.000770606	0.101427	0.00491416	3.55013	0.00554069	0.44243	0.0140176	0.0145412	0.0920545	0.177285	0.0179995
183	6.07115	183	4.60687	183	0.0319163	0.000857584	0.480436	3.54428e-05	0.0177126	0.00119267	0.0913671	0.0259978	0.00938624	0.0232707	6.4486	0.00777748	0.0273714	0.000932655	4.84615	0.00328478	0.00120875	5.4957e-06	2.4865	0.637197	0.436617	0.873342	0.0953643	0.00577955	0.00642332	0.467834	0.00576746	0.0658852	0.0196908	0.00906204	0.152583	0.00305609	0.000630765	0.000166218	0.000756558	0.100519	0.00484546	3.53931	0.00546273	0.440181	0.0139567	0.0144265	0.0912544	0.176712	0.0177619
184	6.0711	184	4.60636	184	0.0316929	0.000842135	0.475851	3.50447e-05	0.0175691	0.00117168	0.0903455	0.0256633	0.00924379	0.0231062	6.43481	0.00765477	0.0270986	0.000917648	4.8308	0.00325737	0.00119304	5.40761e-06	2.47494	0.63107	0.433014	0.870494	0.0948031	0.00568331	0.006315	0.463986	0.0056826	0.0650906	0.0194242	0.00892032	0.151264	0.00301243	0.00061967	0.000163379	0.000742832	0.0996223	0.004778	3.52848	0.00538617	0.437955	0.0138963	0.0143132	0.0904654	0.176145	0.0175286
185	6.07105	185	4.60584	185	0.0314721	0.000827031	0.471321	3.46536e-05	0.0174275	0.00115114	0.0893392	0.0253343	0.00910406	0.0229438	6.42108	0.00753451	0.0268305	0.000902951	4.81556	0.00323036	0.00117762	5.32138e-06	2.46348	0.625039	0.429456	0.867675	0.0942488	0.00558892	0.00620882	0.460187	0.00559932	0.0643088	0.0191626	0.0087814	0.14996	0.00296963	0.000608819	0.000160601	0.000729418	0.0987368	0.00471174	3.51764	0.005311	0.435752	0.0138364	0.0142014	0.0896874	0.175583	0.0172997
186	6.071	186	4.60532	186	0.0312539	0.000812264	0.466846	3.42693e-05	0.0172878	0.00113105	0.0883481	0.0250108	0.00896698	0.0227835	6.40742	0.00741665	0.026567	0.000888558	4.80042	0.00320375	0.00116249	5.23696e-06	2.45213	0.6191	0.425944	0.864886	0.0937013	0.00549633	0.00610471	0.456436	0.0055176	0.0635396	0.0189057	0.00864522	0.148671	0.00292765	0.000598206	0.000157882	0.000716308	0.0978625	0.00464667	3.5068	0.00523717	0.433569	0.013777	0.014091	0.0889199	0.175026	0.0170749
187	6.07095	187	4.60481	187	0.0310383	0.000797824	0.462425	3.38916e-05	0.0171499	0.00111139	0.0873718	0.0246926	0.0088325	0.0226252	6.39383	0.00730114	0.026308	0.00087446	4.78539	0.00317752	0.00114762	5.15432e-06	2.44088	0.613252	0.422476	0.862126	0.0931603	0.0054055	0.00600264	0.452732	0.00543738	0.0627828	0.0186535	0.0085117	0.147398	0.00288648	0.000587825	0.000155221	0.000703493	0.096999	0.00458275	3.49596	0.00516466	0.431409	0.0137182	0.0139821	0.0881629	0.174474	0.0168543
188	6.0709	188	4.6043	188	0.0308252	0.000783703	0.458057	3.35204e-05	0.0170138	0.00109216	0.08641	0.0243797	0.00870056	0.0224689	6.38031	0.00718791	0.0260533	0.00086065	4.77046	0.00315168	0.00113303	5.07339e-06	2.42972	0.607493	0.419052	0.859393	0.0926257	0.0053164	0.00590257	0.449075	0.00535865	0.0620381	0.0184059	0.00838079	0.14614	0.00284609	0.000577669	0.000152617	0.000690965	0.0961462	0.00451995	3.48511	0.00509343	0.429269	0.0136598	0.0138745	0.0874162	0.173928	0.0166376
189	6.07085	189	4.60381	189	0.0306144	0.000769891	0.453741	3.31555e-05	0.0168795	0.00107334	0.0854624	0.0240719	0.0085711	0.0223145	6.36685	0.00707691	0.025803	0.00084712	4.75562	0.0031262	0.0011187	4.99413e-06	2.41867	0.601822	0.415671	0.856688	0.0920974	0.00522899	0.00580444	0.445464	0.00528136	0.0613053	0.0181628	0.00825243	0.144896	0.00280647	0.000567733	0.000150068	0.000678717	0.0953039	0.00445826	3.47426	0.00502346	0.42715	0.0136019	0.0137683	0.0866794	0.173386	0.0164249
190	6.07081	190	4.60333	190	0.0304061	0.000756381	0.449477	3.27967e-05	0.0167469	0.00105491	0.0845287	0.0237691	0.00844406	0.0221621	6.35347	0.00696808	0.0255569	0.000833864	4.74089	0.00310108	0.00110463	4.9165e-06	2.40771	0.596236	0.412332	0.854011	0.0915752	0.00514323	0.00570821	0.441897	0.00520548	0.0605841	0.017924	0.00812654	0.143667	0.0027676	0.000558011	0.000147572	0.000666741	0.094472	0.00439765	3.4634	0.00495473	0.425051	0.0135446	0.0136634	0.0859526	0.172849	0.0162159
191	6.07076	191	4.60287	191	0.0302002	0.000743164	0.445263	3.24439e-05	0.016616	0.00103688	0.0836088	0.0234713	0.00831939	0.0220115	6.34014	0.00686138	0.0253148	0.000820875	4.72625	0.00307632	0.0010908	4.84045e-06	2.39684	0.590734	0.409035	0.851359	0.091059	0.00505909	0.00561385	0.438374	0.00513099	0.0598743	0.0176895	0.00800308	0.142452	0.00272946	0.000548496	0.000145128	0.000655028	0.0936501	0.0043381	3.45255	0.00488719	0.422972	0.0134876	0.0135598	0.0852353	0.172318	0.0160107
192	6.07071	192	4.60243	192	0.0299965	0.000730234	0.441099	3.20971e-05	0.0164867	0.00101923	0.0827022	0.0231782	0.00819703	0.0218628	6.32689	0.00675675	0.0250768	0.000808146	4.7117	0.0030519	0.00107723	4.76595e-06	2.38607	0.585314	0.405779	0.848734	0.0905487	0.00497654	0.00552131	0.434895	0.00505785	0.0591756	0.0174591	0.00788199	0.141251	0.00269203	0.000539185	0.000142736	0.000643574	0.0928382	0.00427957	3.4417	0.00482084	0.420913	0.0134312	0.0134574	0.0845276	0.171791	0.0158091
193	6.07067	193	4.60201	193	0.0297952	0.000717582	0.436984	3.17559e-05	0.0163591	0.00100195	0.0818088	0.0228899	0.00807693	0.0217159	6.3137	0.00665414	0.0248427	0.000795671	4.69725	0.00302782	0.00106389	4.69296e-06	2.37539	0.579974	0.402562	0.846133	0.0900442	0.00489553	0.00543055	0.431458	0.00498604	0.0584879	0.0172329	0.00776322	0.140063	0.00265531	0.000530071	0.000140393	0.000632369	0.0920361	0.00422206	3.43085	0.00475563	0.418873	0.0133752	0.0133564	0.0838291	0.171268	0.0156111
194	6.07062	194	4.60161	194	0.0295961	0.000705201	0.432918	3.14204e-05	0.0162331	0.000985036	0.0809283	0.0226062	0.00795905	0.0215708	6.30057	0.00655352	0.0246124	0.000783443	4.68289	0.00300408	0.00105078	4.62143e-06	2.3648	0.574713	0.399385	0.843558	0.0895452	0.00481605	0.00534154	0.428063	0.00491552	0.0578109	0.0170106	0.0076467	0.138889	0.00261926	0.00052115	0.000138099	0.000621408	0.0912436	0.00416553	3.42	0.00469155	0.416852	0.0133196	0.0132565	0.0831398	0.170751	0.0154165
195	6.07058	195	4.60123	195	0.0293992	0.000693084	0.428899	3.10904e-05	0.0161087	0.000968472	0.0800605	0.022327	0.00784333	0.0214274	6.28751	0.00645482	0.0243859	0.000771457	4.66862	0.00298066	0.00103791	4.55134e-06	2.3543	0.569529	0.396246	0.841007	0.0890518	0.00473805	0.00525422	0.424709	0.00484626	0.0571444	0.0167922	0.0075324	0.137729	0.00258387	0.000512417	0.000135852	0.000610685	0.0904605	0.00410997	3.40915	0.00462857	0.414849	0.0132645	0.0131579	0.0824595	0.170237	0.0152254
196	6.07053	196	4.60087	196	0.0292044	0.000681225	0.424928	3.07658e-05	0.0159858	0.000952253	0.079205	0.0220522	0.00772973	0.0212858	6.2745	0.00635801	0.024163	0.000759706	4.65444	0.00295757	0.00102526	4.48264e-06	2.34389	0.564421	0.393145	0.83848	0.0885637	0.00466151	0.00516858	0.421395	0.00477825	0.0564883	0.0165776	0.00742025	0.136581	0.00254914	0.000503866	0.000133652	0.000600193	0.0896868	0.00405536	3.39831	0.00456668	0.412865	0.0132099	0.0130605	0.0817879	0.169729	0.0150375
197	6.07049	197	4.60052	197	0.0290119	0.000669617	0.421003	3.04464e-05	0.0158645	0.000936369	0.0783618	0.0217818	0.0076182	0.0211458	6.26156	0.00626304	0.0239437	0.000748186	4.64035	0.00293478	0.00101283	4.41531e-06	2.33356	0.559388	0.390081	0.835976	0.0880808	0.0045864	0.00508457	0.418121	0.00471144	0.0558422	0.0163668	0.00731021	0.135447	0.00251504	0.000495494	0.000131496	0.000589925	0.0889221	0.00400167	3.38747	0.00450584	0.4109	0.0131557	0.0129642	0.081125	0.169225	0.0148529
198	6.07045	198	4.60019	198	0.0288214	0.000658253	0.417123	3.01322e-05	0.0157446	0.000920813	0.0775305	0.0215157	0.0075087	0.0210075	6.24869	0.00616987	0.023728	0.00073689	4.62635	0.00291231	0.00100061	4.34931e-06	2.32332	0.554427	0.387054	0.833496	0.0876031	0.00451268	0.00500215	0.414886	0.00464583	0.0552061	0.0161596	0.00720223	0.134325	0.00248156	0.000487295	0.000129385	0.000579877	0.0881665	0.00394889	3.37664	0.00444603	0.408952	0.0131019	0.0128691	0.0804706	0.168725	0.0146714
199	6.0704	199	4.59987	199	0.028633	0.000647127	0.413289	2.9823e-05	0.0156262	0.000905577	0.076711	0.0212537	0.00740118	0.0208709	6.23587	0.00607846	0.0235157	0.000725814	4.61244	0.00289015	0.00098861	4.28461e-06	2.31317	0.549537	0.384063	0.831037	0.0871304	0.00444033	0.00492129	0.411689	0.00458137	0.0545797	0.015956	0.00709627	0.133215	0.00244869	0.000479266	0.000127317	0.000570042	0.0874197	0.003897	3.36581	0.00438724	0.407021	0.0130485	0.0127751	0.0798245	0.168229	0.0144931
200	6.07036	200	4.59957	200	0.0284466	0.000636233	0.409499	2.95188e-05	0.0155093	0.000890652	0.0759029	0.0209958	0.0072956	0.0207359	6.22312	0.00598877	0.0233068	0.000714951	4.59861	0.00286828	0.000976815	4.22118e-06	2.3031	0.544718	0.381108	0.828601	0.0866625	0.00436932	0.00484196	0.40853	0.00451805	0.0539629	0.0157559	0.00699229	0.132118	0.00241641	0.000471403	0.000125291	0.000560415	0.0866816	0.00384598	3.355	0.00432943	0.405108	0.0129956	0.0126823	0.0791867	0.167738	0.0143177
201	6.07032	201	4.59927	201	0.0282623	0.000625566	0.405752	2.92194e-05	0.0153938	0.000876031	0.0751062	0.020742	0.00719192	0.0206025	6.21042	0.00590077	0.0231012	0.000704298	4.58486	0.00284671	0.000965225	4.159e-06	2.29311	0.539967	0.378187	0.826187	0.0861995	0.00429963	0.00476413	0.405409	0.00445585	0.0533554	0.0155592	0.00689023	0.131033	0.00238471	0.000463701	0.000123306	0.00055099	0.0859521	0.00379581	3.34419	0.0042726	0.403213	0.0129431	0.0125906	0.0785569	0.167251	0.0141454
202	6.07028	202	4.59899	202	0.0280799	0.000615119	0.402049	2.89247e-05	0.0152797	0.000861707	0.0743206	0.0204921	0.00709009	0.0204706	6.19778	0.0058144	0.0228988	0.000693849	4.5712	0.00282544	0.000953835	4.09803e-06	2.2832	0.535283	0.375301	0.823794	0.085741	0.00423121	0.00468776	0.402324	0.00439474	0.0527571	0.0153659	0.00679006	0.12996	0.00235357	0.000456156	0.000121362	0.000541763	0.085231	0.00374648	3.33339	0.00421672	0.401333	0.012891	0.0124999	0.077935	0.166768	0.0139759
203	6.07024	203	4.59872	203	0.0278995	0.000604887	0.398389	2.86347e-05	0.015167	0.000847673	0.0735459	0.0202461	0.00699009	0.0203403	6.18521	0.00572964	0.0226996	0.0006836	4.55762	0.00280445	0.000942642	4.03825e-06	2.27337	0.530666	0.372448	0.821422	0.0852872	0.00416406	0.00461282	0.399274	0.0043347	0.0521679	0.0151759	0.00669173	0.128899	0.00232299	0.000448764	0.000119457	0.000532728	0.0845182	0.00369796	3.3226	0.00416178	0.399471	0.0128393	0.0124104	0.077321	0.166289	0.0138092
204	6.0702	204	4.59846	204	0.0277211	0.000594866	0.39477	2.83493e-05	0.0150556	0.000833922	0.0727819	0.0200038	0.00689187	0.0202115	6.17269	0.00564646	0.0225036	0.000673546	4.54411	0.00278374	0.000931642	3.97964e-06	2.26362	0.526113	0.369628	0.81907	0.0848377	0.00409813	0.00453929	0.39626	0.0042757	0.0515875	0.014989	0.00659521	0.127849	0.00229296	0.000441522	0.00011759	0.00052388	0.0838136	0.00365025	3.31183	0.00410774	0.397625	0.0127881	0.0123219	0.0767147	0.165814	0.0136453
205	6.07016	205	4.59821	205	0.0275446	0.000585049	0.391193	2.80683e-05	0.0149456	0.000820446	0.0720284	0.0197653	0.0067954	0.0200843	6.16022	0.00556481	0.0223106	0.000663683	4.53069	0.00276331	0.000920833	3.92217e-06	2.25395	0.521625	0.366841	0.816739	0.0843926	0.00403342	0.00446712	0.393281	0.00421773	0.0510158	0.0148054	0.00650045	0.126811	0.00226346	0.000434427	0.000115761	0.000515216	0.083117	0.00360332	3.30106	0.00405461	0.395795	0.0127372	0.0122344	0.0761159	0.165344	0.0134841
206	6.07012	206	4.59797	206	0.02737	0.000575431	0.387657	2.77917e-05	0.014837	0.00080724	0.0712852	0.0195305	0.00670063	0.0199585	6.14782	0.00548466	0.0221206	0.000654006	4.51735	0.00274317	0.000910211	3.86582e-06	2.24435	0.517198	0.364086	0.814427	0.0839517	0.00396988	0.0043963	0.390337	0.00416077	0.0504527	0.0146248	0.00640743	0.125784	0.00223447	0.000427474	0.000113968	0.000506729	0.0824284	0.00355716	3.29031	0.00400235	0.393981	0.0126867	0.012148	0.0755246	0.164877	0.0133255
207	6.07008	207	4.59774	207	0.0271972	0.000566009	0.384161	2.75195e-05	0.0147296	0.000794297	0.0705522	0.0192992	0.00660754	0.0198342	6.13547	0.00540599	0.0219336	0.000644512	4.50409	0.00272329	0.000899774	3.81058e-06	2.23484	0.512833	0.361363	0.812135	0.0835149	0.00390751	0.00432679	0.387426	0.00410479	0.0498979	0.0144473	0.0063161	0.124768	0.002206	0.00042066	0.000112212	0.000498416	0.0817475	0.00351176	3.27957	0.00395095	0.392182	0.0126366	0.0120626	0.0749406	0.164414	0.0131696
208	6.07004	208	4.59752	208	0.0270264	0.000556777	0.380705	2.72514e-05	0.0146236	0.000781611	0.0698292	0.0190714	0.00651609	0.0197114	6.12318	0.00532875	0.0217495	0.000635196	4.4909	0.00270369	0.000889518	3.75641e-06	2.22539	0.508528	0.35867	0.809862	0.0830821	0.00384627	0.00425856	0.384548	0.00404977	0.0493514	0.0142728	0.00622642	0.123764	0.00217803	0.000413983	0.000110491	0.000490272	0.0810744	0.0034671	3.26884	0.0039004	0.390399	0.0125869	0.0119783	0.0743639	0.163955	0.0130162
209	6.07	209	4.59731	209	0.0268573	0.00054773	0.377289	2.69876e-05	0.0145188	0.000769175	0.0691159	0.0188471	0.00642625	0.01959	6.11094	0.00525293	0.0215682	0.000626054	4.47779	0.00268436	0.000879441	3.7033e-06	2.21602	0.504283	0.356009	0.807607	0.0826533	0.00378614	0.0041916	0.381703	0.00399571	0.0488129	0.0141012	0.00613837	0.12277	0.00215054	0.000407438	0.000108805	0.000482294	0.0804089	0.00342316	3.25813	0.00385067	0.388632	0.0125376	0.011895	0.0737943	0.163501	0.0128652
210	6.06996	210	4.5971	210	0.0266901	0.000538864	0.373911	2.67278e-05	0.0144154	0.000756985	0.0684122	0.0186262	0.00633799	0.01947	6.09876	0.00517848	0.0213897	0.000617083	4.46475	0.0026653	0.00086954	3.65124e-06	2.20672	0.500095	0.353377	0.805371	0.0822283	0.0037271	0.00412587	0.37889	0.00394257	0.0482825	0.0139324	0.00605191	0.121787	0.00212353	0.000401023	0.000107153	0.000474476	0.0797509	0.00337994	3.24744	0.00380176	0.386879	0.0124887	0.0118126	0.0732317	0.16305	0.0127167
211	6.06992	211	4.59691	211	0.0265247	0.000530175	0.370571	2.6472e-05	0.0143131	0.000745033	0.0677181	0.0184087	0.00625126	0.0193515	6.08664	0.00510538	0.0212139	0.000608279	4.45179	0.0026465	0.000859813	3.6002e-06	2.19749	0.495965	0.350775	0.803153	0.0818071	0.00366912	0.00406135	0.376109	0.00389034	0.0477598	0.0137665	0.005967	0.120814	0.00209699	0.000394734	0.000105534	0.000466816	0.0791002	0.00333742	3.23676	0.00375365	0.385141	0.0124401	0.0117313	0.072676	0.162603	0.0125706
212	6.06989	212	4.59672	212	0.026361	0.000521658	0.367269	2.62202e-05	0.0142122	0.000733315	0.0670332	0.0181944	0.00616605	0.0192343	6.07457	0.0050336	0.0210409	0.000599638	4.4389	0.00262796	0.000850257	3.55017e-06	2.18834	0.49189	0.348202	0.800952	0.0813896	0.0036122	0.00399801	0.37336	0.00383901	0.0472448	0.0136033	0.00588361	0.119852	0.00207092	0.000388569	0.000103948	0.000459308	0.0784568	0.00329559	3.2261	0.00370632	0.383418	0.0123919	0.0116509	0.0721272	0.16216	0.0124268
213	6.06985	213	4.59653	213	0.0261992	0.00051331	0.364005	2.59722e-05	0.0141124	0.000721825	0.0663574	0.0179833	0.00608232	0.0191185	6.06255	0.00496312	0.0208704	0.000591158	4.42609	0.00260968	0.000840869	3.50113e-06	2.17925	0.487871	0.345658	0.798769	0.0809757	0.00355629	0.00393582	0.370641	0.00378854	0.0467374	0.0134429	0.00580172	0.1189	0.00204529	0.000382525	0.000102393	0.00045195	0.0778207	0.00325443	3.21545	0.00365975	0.38171	0.012344	0.0115716	0.0715852	0.16172	0.0122852
214	6.06981	214	4.59635	214	0.0260391	0.000505127	0.360777	2.57281e-05	0.0140139	0.000710558	0.0656906	0.0177754	0.00600005	0.0190042	6.05059	0.0048939	0.0207025	0.000582834	4.41334	0.00259166	0.000831647	3.45307e-06	2.17024	0.483905	0.343142	0.796603	0.0805654	0.0035014	0.00387478	0.367953	0.00373894	0.0462374	0.0132851	0.00572128	0.117959	0.0020201	0.000376598	0.00010087	0.000444739	0.0771916	0.00321393	3.20482	0.00361394	0.380015	0.0122965	0.0114932	0.0710498	0.161285	0.012146
215	6.06978	215	4.59618	215	0.0258807	0.000497104	0.357586	2.54877e-05	0.0139166	0.000699509	0.0650327	0.0175706	0.00591919	0.0188911	6.03868	0.00482592	0.0205372	0.000574664	4.40067	0.0025739	0.000822588	3.40597e-06	2.16129	0.479993	0.340654	0.794454	0.0801587	0.00344748	0.00381484	0.365295	0.00369018	0.0457447	0.0131299	0.00564227	0.117027	0.00199534	0.000370787	9.93779e-05	0.000437669	0.0765695	0.00317408	3.19422	0.00356887	0.378335	0.0122493	0.0114158	0.070521	0.160854	0.0120089
216	6.06974	216	4.59601	216	0.0257241	0.000489238	0.354431	2.52509e-05	0.0138205	0.000688671	0.0643835	0.0173688	0.00583973	0.0187795	6.02683	0.00475916	0.0203743	0.000566644	4.38807	0.0025564	0.00081369	3.35981e-06	2.15241	0.476133	0.338194	0.792322	0.0797555	0.00339453	0.00375599	0.362667	0.00364224	0.0452591	0.0129773	0.00556466	0.116106	0.00197101	0.000365088	9.79158e-05	0.000430738	0.0759543	0.00313487	3.18363	0.00352453	0.376669	0.0122025	0.0113393	0.0699986	0.160426	0.0118739
217	6.06971	217	4.59585	217	0.0255691	0.000481525	0.351311	2.50178e-05	0.0137256	0.000678042	0.0637428	0.01717	0.00576163	0.0186691	6.01503	0.00469358	0.0202138	0.00055877	4.37554	0.00253914	0.000804948	3.31458e-06	2.14359	0.472325	0.335761	0.790205	0.0793559	0.00334253	0.00369821	0.360068	0.00359511	0.0447806	0.0128272	0.00548842	0.115194	0.00194708	0.000359499	9.64831e-05	0.000423943	0.0753459	0.00309629	3.17306	0.0034809	0.375017	0.012156	0.0112638	0.0694827	0.160003	0.0117411
218	6.06967	218	4.59569	218	0.0254159	0.000473962	0.348226	2.47882e-05	0.0136318	0.000667615	0.0631105	0.0169742	0.00568486	0.0185601	6.00329	0.00462916	0.0200556	0.000551041	4.36308	0.00252214	0.000796361	3.27026e-06	2.13485	0.468567	0.333354	0.788105	0.0789597	0.00329146	0.00364147	0.357498	0.00354878	0.0443091	0.0126795	0.00541351	0.114292	0.00192357	0.000354017	9.50794e-05	0.000417281	0.0747443	0.00305832	3.16251	0.00343797	0.373379	0.0121098	0.0111892	0.068973	0.159583	0.0116103
219	6.06964	219	4.59554	219	0.0252643	0.000466545	0.345176	2.45621e-05	0.0135393	0.000657386	0.0624865	0.0167813	0.0056094	0.0184525	5.99159	0.00456588	0.0198998	0.000543452	4.35069	0.00250538	0.000787925	3.22684e-06	2.12617	0.464858	0.330974	0.786021	0.078567	0.00324129	0.00358576	0.354956	0.00350322	0.0438443	0.0125343	0.00533991	0.1134	0.00190045	0.00034864	9.37039e-05	0.000410747	0.0741493	0.00302095	3.15198	0.00339572	0.371754	0.012064	0.0111156	0.0684696	0.159168	0.0114815
220	6.0696	220	4.59538	220	0.0251144	0.000459271	0.34216	2.43395e-05	0.0134478	0.00064735	0.0618707	0.0165912	0.00553522	0.0183461	5.97996	0.00450371	0.0197461	0.000536001	4.33836	0.00248886	0.000779637	3.18429e-06	2.11755	0.461199	0.32862	0.783952	0.0781779	0.00319202	0.00353105	0.352442	0.00345842	0.0433863	0.0123914	0.0052676	0.112517	0.00187772	0.000343365	9.23562e-05	0.00040434	0.0735608	0.00298418	3.14148	0.00335415	0.370142	0.0120185	0.0110429	0.0679723	0.158756	0.0113547
221	6.06957	221	4.59523	221	0.0249661	0.000452137	0.339178	2.41202e-05	0.0133576	0.000637504	0.0612628	0.0164038	0.0054623	0.018241	5.96838	0.00444263	0.0195946	0.000528685	4.32611	0.00247258	0.000771493	3.14261e-06	2.109	0.457588	0.326292	0.781899	0.0777923	0.00314362	0.00347732	0.349956	0.00341436	0.0429349	0.0122508	0.00519654	0.111643	0.00185536	0.000338189	9.10354e-05	0.000398056	0.0729789	0.00294798	3.131	0.00331324	0.368545	0.0119733	0.0109711	0.0674811	0.158349	0.0112299
222	6.06953	222	4.59509	222	0.0248195	0.000445139	0.33623	2.39042e-05	0.0132684	0.000627842	0.0606629	0.0162193	0.0053906	0.0181372	5.95685	0.00438262	0.0194453	0.0005215	4.31392	0.00245654	0.00076349	3.10176e-06	2.10051	0.454024	0.323988	0.779861	0.0774102	0.00309608	0.00342455	0.347498	0.00337104	0.0424899	0.0121125	0.0051267	0.110779	0.00183338	0.000333111	8.97411e-05	0.000391892	0.0724034	0.00291236	3.12054	0.00327298	0.36696	0.0119285	0.0109002	0.0669958	0.157945	0.011107
223	6.0695	223	4.59494	223	0.0246744	0.000438274	0.333314	2.36914e-05	0.0131804	0.000618361	0.0600707	0.0160374	0.0053201	0.0180347	5.94537	0.00432365	0.019298	0.000514444	4.3018	0.00244073	0.000755625	3.06173e-06	2.09209	0.450507	0.32171	0.777838	0.0770317	0.00304938	0.00337273	0.345066	0.00332843	0.0420514	0.0119764	0.00505806	0.109924	0.00181176	0.000328128	8.84725e-05	0.000385846	0.0718341	0.0028773	3.11011	0.00323336	0.365388	0.011884	0.0108302	0.0665164	0.157545	0.0109859
224	6.06947	224	4.5948	224	0.024531	0.000431539	0.330431	2.34819e-05	0.0130935	0.000609056	0.0594861	0.0158581	0.00525077	0.0179334	5.93395	0.00426569	0.0191527	0.000507515	4.28975	0.00242515	0.000747894	3.0225e-06	2.08372	0.447035	0.319456	0.775831	0.0766568	0.00300351	0.00332184	0.342661	0.00328652	0.0416191	0.0118425	0.00499059	0.109078	0.0017905	0.000323238	8.7229e-05	0.000379914	0.0712712	0.00284279	3.0997	0.00319436	0.36383	0.0118399	0.0107611	0.0660428	0.15715	0.0108667
225	6.06943	225	4.59466	225	0.024389	0.000424931	0.32758	2.32755e-05	0.0130076	0.000599923	0.0589091	0.0156815	0.00518259	0.0178333	5.92259	0.00420874	0.0190093	0.000500708	4.27777	0.00240979	0.000740293	2.98406e-06	2.07542	0.443609	0.317227	0.773838	0.0762855	0.00295844	0.00327185	0.340283	0.0032453	0.0411929	0.0117107	0.00492427	0.108242	0.00176958	0.000318438	8.601e-05	0.000374095	0.0707143	0.00280881	3.08932	0.00315597	0.362284	0.011796	0.0106928	0.0655748	0.156759	0.0107493
226	6.0694	226	4.59452	226	0.0242487	0.000418447	0.32476	2.30721e-05	0.0129228	0.000590959	0.0583394	0.0155074	0.00511553	0.0177344	5.91128	0.00415275	0.0188678	0.000494021	4.26585	0.00239465	0.000732818	2.94637e-06	2.06719	0.440226	0.315021	0.771861	0.0759177	0.00291417	0.00322275	0.33793	0.00320474	0.0407729	0.011581	0.00485907	0.107414	0.00174901	0.000313727	8.48149e-05	0.000368385	0.0701636	0.00277536	3.07897	0.00311818	0.360752	0.0117525	0.0106255	0.0651125	0.156371	0.0106336
227	6.06937	227	4.59438	227	0.0241098	0.000412085	0.321972	2.28718e-05	0.0128391	0.00058216	0.057777	0.0153358	0.00504957	0.0176368	5.90002	0.00409772	0.0187282	0.000487451	4.25399	0.00237971	0.000725467	2.90943e-06	2.05901	0.436888	0.312839	0.769897	0.0755535	0.00287068	0.00317452	0.335603	0.00316485	0.0403587	0.0114533	0.00479496	0.106594	0.00172876	0.000309102	8.36429e-05	0.000362783	0.0696189	0.00274243	3.06865	0.00308098	0.359231	0.0117094	0.0105589	0.0646556	0.155988	0.0105197
228	6.06934	228	4.59424	228	0.0239724	0.000405841	0.319215	2.26744e-05	0.0127564	0.000573522	0.0572218	0.0151666	0.00498469	0.0175403	5.88882	0.00404363	0.0185904	0.000480997	4.2422	0.00236499	0.000718235	2.8732e-06	2.05089	0.433592	0.31068	0.767949	0.0751929	0.00282794	0.00312715	0.333301	0.00312559	0.0399505	0.0113276	0.00473193	0.105784	0.00170884	0.000304562	8.24935e-05	0.000357285	0.06908	0.00271001	3.05836	0.00304435	0.357724	0.0116666	0.0104932	0.0642042	0.155608	0.0104074
229	6.0693	229	4.5941	229	0.0238365	0.000399714	0.316489	2.24799e-05	0.0126747	0.000565041	0.0566737	0.0149999	0.00492086	0.0174449	5.87767	0.00399044	0.0184544	0.000474654	4.23048	0.00235046	0.000711118	2.83768e-06	2.04283	0.430339	0.308544	0.766015	0.0748359	0.00278596	0.00308061	0.331024	0.00308697	0.039548	0.0112038	0.00466995	0.104982	0.00168924	0.000300103	8.1366e-05	0.000351889	0.068547	0.00267809	3.04809	0.00300829	0.356229	0.0116241	0.0104284	0.0637581	0.155233	0.0102969
230	6.06927	230	4.59395	230	0.023702	0.0003937	0.313792	2.22882e-05	0.0125939	0.000556715	0.0561325	0.0148355	0.00485807	0.0173507	5.86657	0.00393815	0.0183201	0.00046842	4.21882	0.00233613	0.000704115	2.80283e-06	2.03483	0.427126	0.306431	0.764095	0.0744824	0.00274471	0.00303489	0.328771	0.00304896	0.0391511	0.011082	0.00460899	0.104188	0.00166995	0.000295726	8.02599e-05	0.000346593	0.0680198	0.00264665	3.03786	0.00297278	0.354746	0.0115819	0.0103643	0.0633172	0.154861	0.0101879
231	6.06924	231	4.59381	231	0.0235689	0.000387796	0.311126	2.20993e-05	0.0125142	0.000548538	0.0555981	0.0146734	0.00479628	0.0172576	5.85553	0.00388673	0.0181874	0.000462294	4.20723	0.00232199	0.00069722	2.76864e-06	2.02689	0.423955	0.304339	0.762189	0.0741324	0.00270418	0.00298997	0.326542	0.00301155	0.0387597	0.010962	0.00454903	0.103403	0.00165097	0.000291427	7.91745e-05	0.000341395	0.0674982	0.00261568	3.02766	0.00293781	0.353275	0.0115401	0.010301	0.0628815	0.154493	0.0100806
232	6.06921	232	4.59366	232	0.0234371	0.000382001	0.308488	2.1913e-05	0.0124354	0.00054051	0.0550704	0.0145136	0.00473547	0.0171656	5.84455	0.00383617	0.0180565	0.000456272	4.1957	0.00230804	0.000690432	2.73509e-06	2.01901	0.420824	0.30227	0.760297	0.0737858	0.00266435	0.00294585	0.324337	0.00297473	0.0383739	0.0108438	0.00449006	0.102625	0.00163228	0.000287205	7.81093e-05	0.000336292	0.0669822	0.00258519	3.01749	0.00290337	0.351816	0.0114986	0.0102384	0.0624508	0.15413	0.00997485
233	6.06918	233	4.59351	233	0.0233068	0.000376312	0.30588	2.17295e-05	0.0123576	0.000532625	0.0545493	0.014356	0.00467564	0.0170747	5.83362	0.00378644	0.0179271	0.000450351	4.18423	0.00229426	0.000683746	2.70216e-06	2.01118	0.417732	0.300222	0.758419	0.0734427	0.00262522	0.00290249	0.322156	0.00293849	0.0379933	0.0107274	0.00443205	0.101856	0.00161388	0.000283058	7.70636e-05	0.000331282	0.0664717	0.00255515	3.00735	0.00286945	0.350369	0.0114574	0.0101766	0.062025	0.15377	0.00987064
234	6.06915	234	4.59336	234	0.0231777	0.000370726	0.3033	2.15485e-05	0.0122806	0.000524881	0.0540348	0.0142007	0.00461675	0.0169848	5.82274	0.00373752	0.0177993	0.000444531	4.17282	0.00228065	0.000677159	2.66983e-06	2.00341	0.414679	0.298196	0.756555	0.073103	0.00258676	0.0028599	0.319997	0.00290281	0.037618	0.0106127	0.00437498	0.101095	0.00159577	0.000278985	7.6037e-05	0.000326364	0.0659667	0.00252557	2.99725	0.00283604	0.348933	0.0114166	0.0101155	0.0616041	0.153413	0.00976794
235	6.06912	235	4.59321	235	0.02305	0.000365242	0.300748	2.137e-05	0.0122046	0.000517275	0.0535266	0.0140475	0.00455879	0.0168959	5.81191	0.00368941	0.0176731	0.000438807	4.16148	0.00226721	0.00067067	2.63808e-06	1.9957	0.411663	0.29619	0.754704	0.0727667	0.00254897	0.00281804	0.317861	0.00286769	0.0372479	0.0104997	0.00431883	0.100342	0.00157794	0.000274984	7.50289e-05	0.000321535	0.065467	0.00249642	2.98717	0.00280313	0.347509	0.011376	0.0100552	0.061188	0.153061	0.00966674
236	6.06909	236	4.59305	236	0.0229235	0.000359857	0.298225	2.11939e-05	0.0121294	0.000509804	0.0530247	0.0138964	0.00450174	0.016808	5.80114	0.00364208	0.0175484	0.000433178	4.1502	0.00225393	0.000664274	2.6069e-06	1.98804	0.408686	0.294205	0.752866	0.0724337	0.00251184	0.00277692	0.315748	0.00283311	0.0368829	0.0103884	0.00426358	0.0995967	0.00156038	0.000271053	7.40388e-05	0.000316793	0.0649726	0.00246771	2.97713	0.00277071	0.346097	0.0113358	0.00999552	0.0607765	0.152712	0.00956699
237	6.06906	237	4.59288	237	0.0227982	0.000354568	0.295728	2.10203e-05	0.0120551	0.000502464	0.0525291	0.0137473	0.00444558	0.0167212	5.79042	0.00359552	0.0174252	0.000427642	4.13897	0.0022408	0.000657969	2.57626e-06	1.98044	0.405745	0.29224	0.751042	0.0721039	0.00247534	0.0027365	0.313656	0.00279906	0.0365228	0.0102787	0.00420922	0.098859	0.00154308	0.000267191	7.30662e-05	0.000312137	0.0644833	0.00243941	2.96713	0.00273877	0.344695	0.0112959	0.00993654	0.0603697	0.152367	0.00946868
238	6.06903	238	4.59271	238	0.0226742	0.000349375	0.293259	2.0849e-05	0.0119816	0.000495254	0.0520395	0.0136003	0.00439029	0.0166352	5.77975	0.00354971	0.0173034	0.000422197	4.12781	0.00222782	0.000651753	2.54616e-06	1.97289	0.40284	0.290296	0.74923	0.0717774	0.00243947	0.00269679	0.311586	0.00276554	0.0361676	0.0101706	0.00415571	0.0981287	0.00152605	0.000263396	7.21105e-05	0.000307564	0.0639992	0.00241153	2.95716	0.0027073	0.343305	0.0112563	0.00987821	0.0599673	0.152025	0.00937177
239	6.069	239	4.59254	239	0.0225514	0.000344274	0.290817	2.068e-05	0.0119089	0.00048817	0.051556	0.0134554	0.00433585	0.0165502	5.76913	0.00350463	0.0171831	0.000416841	4.11671	0.00221499	0.000645623	2.51657e-06	1.96539	0.399971	0.288371	0.747431	0.071454	0.00240422	0.00265776	0.309538	0.00273252	0.0358172	0.0100641	0.00410306	0.0974059	0.00150927	0.000259667	7.11715e-05	0.000303073	0.06352	0.00238406	2.94722	0.00267629	0.341926	0.0112169	0.00982053	0.0595694	0.151687	0.00927625
240	6.06897	240	4.59237	240	0.0224297	0.000339263	0.2884	2.05132e-05	0.011837	0.000481211	0.0510783	0.0133124	0.00428226	0.0164662	5.75857	0.00346027	0.0170642	0.000411571	4.10567	0.0022023	0.000639577	2.48748e-06	1.95795	0.397137	0.286465	0.745645	0.0711338	0.00236957	0.0026194	0.30751	0.0027	0.0354716	0.00995911	0.00405124	0.0966904	0.00149275	0.000256002	7.02485e-05	0.000298662	0.0630459	0.00235699	2.93732	0.00264573	0.340557	0.0111779	0.00976347	0.0591758	0.151351	0.00918207
241	6.06894	241	4.59219	241	0.0223091	0.000334342	0.28601	2.03485e-05	0.0117659	0.000474372	0.0506065	0.0131713	0.00422948	0.016383	5.74806	0.00341662	0.0169467	0.000406385	4.09469	0.00218974	0.000633611	2.45887e-06	1.95056	0.394337	0.284579	0.743871	0.0708166	0.00233551	0.00258171	0.305504	0.00266797	0.0351305	0.0098556	0.00400023	0.0959821	0.00147646	0.000252401	6.93412e-05	0.000294329	0.0625766	0.00233031	2.92745	0.00261561	0.339199	0.0111392	0.00970702	0.0587865	0.15102	0.00908923
242	6.06892	242	4.59202	242	0.0221897	0.000329507	0.283646	2.0186e-05	0.0116955	0.000467651	0.0501404	0.0130321	0.00417751	0.0163007	5.7376	0.00337365	0.0168305	0.000401282	4.08376	0.00217731	0.000627725	2.43074e-06	1.94322	0.391571	0.282712	0.742109	0.0705025	0.00230203	0.00254466	0.303517	0.00263642	0.034794	0.00975356	0.00395001	0.0952809	0.00146042	0.000248861	6.84492e-05	0.000290072	0.0621121	0.00230401	2.91761	0.00258593	0.337851	0.0111007	0.00965117	0.0584014	0.150691	0.0089977
243	6.06889	243	4.59184	243	0.0220714	0.000324758	0.281307	2.00256e-05	0.0116259	0.000461047	0.0496799	0.0128948	0.00412632	0.0162192	5.72719	0.00333137	0.0167157	0.000396261	4.0729	0.00216501	0.000621916	2.40306e-06	1.93593	0.388838	0.280863	0.740359	0.0701914	0.00226913	0.00250824	0.301551	0.00260534	0.034462	0.00965295	0.00390058	0.0945867	0.00144461	0.000245382	6.7572e-05	0.00028589	0.0616524	0.00227808	2.90782	0.00255667	0.336514	0.0110625	0.00959589	0.0580204	0.150366	0.00890745
244	6.06886	244	4.59167	244	0.0219541	0.000320092	0.278992	1.98671e-05	0.011557	0.000454557	0.049225	0.0127593	0.00407592	0.0161386	5.71683	0.00328974	0.0166022	0.000391318	4.06209	0.00215282	0.000616182	2.37583e-06	1.9287	0.386137	0.279033	0.738621	0.0698831	0.00223678	0.00247244	0.299604	0.00257472	0.0341343	0.00955374	0.00385191	0.0938993	0.00142903	0.000241962	6.67093e-05	0.000281782	0.0611973	0.00225253	2.89805	0.00252783	0.335187	0.0110246	0.00954117	0.0576434	0.150043	0.00881845
245	6.06883	245	4.5915	245	0.0218379	0.000315507	0.276703	1.97107e-05	0.0114888	0.000448177	0.0487755	0.0126256	0.00402627	0.0160588	5.70652	0.00324877	0.01649	0.000386452	4.05134	0.00214076	0.000610521	2.34903e-06	1.92151	0.383469	0.27722	0.736895	0.0695778	0.00220498	0.00243726	0.297677	0.00254455	0.0338109	0.00945592	0.00380399	0.0932188	0.00141368	0.0002386	6.58608e-05	0.000277745	0.0607467	0.00222734	2.88832	0.00249941	0.333869	0.010987	0.009487	0.0572703	0.149724	0.0087307
246	6.0688	246	4.59133	246	0.0217227	0.000311002	0.274438	1.95561e-05	0.0114213	0.000441907	0.0483314	0.0124937	0.00397736	0.0159798	5.69626	0.00320843	0.016379	0.000381663	4.04064	0.00212881	0.000604931	2.32265e-06	1.91437	0.380832	0.275426	0.73518	0.0692753	0.00217372	0.00240267	0.295769	0.00251483	0.0334918	0.00935944	0.00375681	0.092545	0.00139854	0.000235295	6.5026e-05	0.000273779	0.0603007	0.0022025	2.87863	0.00247138	0.332562	0.0109496	0.00943336	0.0569011	0.149407	0.00864415
247	6.06878	247	4.59117	247	0.0216084	0.000306575	0.272196	1.94034e-05	0.0113545	0.000435744	0.0478926	0.0123635	0.00392919	0.0159016	5.68605	0.00316872	0.0162693	0.000376947	4.03	0.00211696	0.000599411	2.29668e-06	1.90728	0.378226	0.273649	0.733476	0.0689756	0.00214298	0.00236867	0.29388	0.00248554	0.0331768	0.00926428	0.00371035	0.0918777	0.00138363	0.000232046	6.42047e-05	0.000269881	0.0598592	0.00217801	2.86897	0.00244375	0.331264	0.0109124	0.00938023	0.0565358	0.149094	0.0085588
248	6.06875	248	4.59102	248	0.0214952	0.000302224	0.269979	1.92525e-05	0.0112883	0.000429685	0.047459	0.0122351	0.00388173	0.0158241	5.67589	0.00312962	0.0161608	0.000372304	4.01941	0.00210523	0.000593959	2.2711e-06	1.90024	0.375651	0.271889	0.731783	0.0686786	0.00211277	0.00233524	0.292009	0.00245669	0.0328659	0.00917042	0.0036646	0.0912169	0.00136892	0.000228851	6.33965e-05	0.000266051	0.059422	0.00215387	2.85934	0.00241651	0.329976	0.0108756	0.00932761	0.0561742	0.148783	0.00847462
249	6.06872	249	4.59088	249	0.0213829	0.000297948	0.267785	1.91034e-05	0.0112227	0.000423729	0.0470306	0.0121083	0.00383497	0.0157473	5.66577	0.00309112	0.0160535	0.000367732	4.00888	0.00209359	0.000588573	2.24592e-06	1.89325	0.373105	0.270147	0.730102	0.0683843	0.00208306	0.00230237	0.290157	0.00242825	0.032559	0.00907784	0.00361954	0.0905626	0.00135442	0.000225709	6.2601e-05	0.000262287	0.0589892	0.00213006	2.84975	0.00238965	0.328697	0.0108389	0.00927547	0.0558162	0.148474	0.00839159
250	6.0687	250	4.59074	250	0.0212716	0.000293746	0.265614	1.89561e-05	0.0111578	0.000417873	0.0466071	0.0119832	0.00378891	0.0156713	5.65571	0.00305321	0.0159474	0.000363229	3.9984	0.00208205	0.000583253	2.22111e-06	1.8863	0.370589	0.268421	0.72843	0.0680927	0.00205385	0.00227006	0.288322	0.00240022	0.032256	0.0089865	0.00357516	0.0899145	0.00134013	0.00022262	6.18181e-05	0.000258587	0.0585605	0.00210658	2.8402	0.00236317	0.327428	0.0108025	0.00922381	0.0554619	0.148169	0.00830969
251	6.06867	251	4.59061	251	0.0211611	0.000289616	0.263465	1.88104e-05	0.0110935	0.000412115	0.0461887	0.0118597	0.00374352	0.015596	5.64569	0.00301588	0.0158425	0.000358794	3.98798	0.00207061	0.000577995	2.19668e-06	1.8794	0.368102	0.266712	0.726769	0.0678037	0.00202512	0.00223829	0.286506	0.00237259	0.0319569	0.00889639	0.00353145	0.0892726	0.00132604	0.000219582	6.10475e-05	0.00025495	0.0581361	0.00208343	2.83068	0.00233705	0.326168	0.0107664	0.00917261	0.0551111	0.147865	0.0082289
252	6.06864	252	4.59048	252	0.0210516	0.000285555	0.26134	1.86664e-05	0.0110298	0.000406454	0.0457752	0.0117378	0.0036988	0.0155214	5.63572	0.00297911	0.0157387	0.000354426	3.97761	0.00205926	0.0005728	2.1726e-06	1.87255	0.365643	0.265019	0.725119	0.0675172	0.00199688	0.00220705	0.284707	0.00234536	0.0316616	0.00880748	0.0034884	0.0886369	0.00131214	0.000216595	6.02888e-05	0.000251376	0.0577158	0.00206059	2.8212	0.00231129	0.324916	0.0107304	0.00912186	0.0547637	0.147564	0.0081492
253	6.06862	253	4.59036	253	0.0209429	0.000281564	0.259236	1.8524e-05	0.0109667	0.000400887	0.0453664	0.0116174	0.00365473	0.0154474	5.6258	0.0029429	0.0156361	0.000350124	3.96729	0.00204801	0.000567666	2.14887e-06	1.86574	0.363213	0.263342	0.723478	0.0672333	0.00196911	0.00217633	0.282925	0.00231853	0.03137	0.00871975	0.00344599	0.0880071	0.00129843	0.000213656	5.95417e-05	0.000247862	0.0572996	0.00203807	2.81175	0.00228589	0.323674	0.0106947	0.00907154	0.0544199	0.147266	0.00807057
254	6.06859	254	4.59025	254	0.0208351	0.000277641	0.257154	1.83832e-05	0.0109042	0.000395413	0.0449625	0.0114987	0.00361131	0.0153741	5.61593	0.00290723	0.0155345	0.000345885	3.95702	0.00203684	0.000562591	2.12549e-06	1.85898	0.36081	0.261682	0.721847	0.0669519	0.00194179	0.00214613	0.28116	0.00229207	0.031082	0.00863318	0.00340421	0.0873834	0.00128491	0.000210766	5.88061e-05	0.000244408	0.0568873	0.00201585	2.80233	0.00226084	0.32244	0.0106592	0.00902165	0.0540793	0.146969	0.00799299
255	6.06857	255	4.59014	255	0.0207282	0.000273783	0.255094	1.82439e-05	0.0108422	0.00039003	0.0445632	0.0113814	0.00356851	0.0153015	5.6061	0.0028721	0.015434	0.000341709	3.9468	0.00202575	0.000557574	2.10244e-06	1.85226	0.358434	0.260037	0.720226	0.0666729	0.00191493	0.00211642	0.279412	0.00226599	0.0307977	0.00854774	0.00336305	0.0867655	0.00127158	0.000207924	5.80817e-05	0.000241012	0.056479	0.00199394	2.79295	0.00223613	0.321215	0.010624	0.00897218	0.0537421	0.146675	0.00791645
256	6.06854	256	4.59003	256	0.0206221	0.00026999	0.253056	1.81061e-05	0.0107808	0.000384736	0.0441685	0.0112656	0.00352633	0.0152295	5.59631	0.0028375	0.0153346	0.000337595	3.93664	0.00201475	0.000552615	2.07972e-06	1.84559	0.356084	0.258407	0.718614	0.0663963	0.00188852	0.00208721	0.27768	0.00224028	0.0305169	0.00846343	0.0033225	0.0861533	0.00125843	0.000205127	5.73682e-05	0.000237673	0.0560746	0.00197233	2.7836	0.00221175	0.319998	0.0105889	0.00892311	0.0534081	0.146383	0.00784092
257	6.06852	257	4.58993	257	0.0205168	0.000266261	0.251038	1.79698e-05	0.0107199	0.000379529	0.0437784	0.0111514	0.00348476	0.0151581	5.58657	0.00280341	0.0152363	0.000333541	3.92652	0.00200383	0.000547712	2.05732e-06	1.83896	0.353761	0.256793	0.717012	0.0661221	0.00186254	0.00205848	0.275965	0.00221493	0.0302396	0.00838021	0.00328255	0.0855469	0.00124545	0.000202377	5.66655e-05	0.00023439	0.0556741	0.001951	2.77429	0.00218771	0.31879	0.010554	0.00887444	0.0530773	0.146093	0.00776639
258	6.06849	258	4.58983	258	0.0204122	0.000262595	0.249041	1.7835e-05	0.0106595	0.000374408	0.0433927	0.0110385	0.00344379	0.0150873	5.57688	0.00276982	0.015139	0.000329546	3.91646	0.00199298	0.000542864	2.03523e-06	1.83237	0.351463	0.255194	0.715419	0.0658503	0.00183698	0.00203023	0.274266	0.00218994	0.0299657	0.00829806	0.00324318	0.0849461	0.00123265	0.000199671	5.59732e-05	0.000231162	0.0552773	0.00192997	2.76501	0.002164	0.31759	0.0105194	0.00882615	0.0527497	0.145805	0.00769285
259	6.06847	259	4.58974	259	0.0203085	0.000258989	0.247065	1.77016e-05	0.0105996	0.00036937	0.0430115	0.0109271	0.0034034	0.0150171	5.56723	0.00273674	0.0150427	0.000325609	3.90644	0.00198221	0.00053807	2.01345e-06	1.82583	0.349191	0.25361	0.713834	0.0655807	0.00181185	0.00200244	0.272582	0.00216529	0.0296952	0.00821698	0.00320439	0.0843508	0.00122002	0.000197008	5.52913e-05	0.000227987	0.0548842	0.00190922	2.75577	0.0021406	0.316398	0.0104849	0.00877823	0.0524252	0.145519	0.00762027
260	6.06844	260	4.58965	260	0.0202055	0.000255443	0.245109	1.75695e-05	0.0105403	0.000364415	0.0426346	0.0108171	0.00336359	0.0149474	5.55763	0.00270414	0.0149474	0.000321729	3.89647	0.00197152	0.00053333	1.99196e-06	1.81932	0.346944	0.25204	0.712259	0.0653134	0.00178713	0.0019751	0.270914	0.002141	0.029428	0.00813694	0.00316617	0.0837611	0.00120756	0.000194389	5.46194e-05	0.000224866	0.0544948	0.00188874	2.74656	0.00211752	0.315214	0.0104507	0.00873068	0.0521037	0.145234	0.00754864
261	6.06842	261	4.58956	261	0.0201033	0.000251956	0.243173	1.74389e-05	0.0104814	0.00035954	0.042262	0.0107085	0.00332435	0.0148784	5.54807	0.00267202	0.0148531	0.000317905	3.88655	0.0019609	0.000528642	1.97078e-06	1.81286	0.344721	0.250485	0.710692	0.0650483	0.00176281	0.00194821	0.269262	0.00211703	0.029164	0.00805791	0.0031285	0.0831767	0.00119527	0.000191812	5.39574e-05	0.000221796	0.0541091	0.00186854	2.73739	0.00209474	0.314038	0.0104166	0.00868349	0.0517852	0.144952	0.00747794
262	6.06839	262	4.58948	262	0.0200019	0.000248526	0.241257	1.73095e-05	0.0104231	0.000354744	0.0418936	0.0106012	0.00328566	0.0148098	5.53856	0.00264037	0.0147598	0.000314137	3.87668	0.00195036	0.000524005	1.94988e-06	1.80644	0.342523	0.248944	0.709134	0.0647855	0.00173889	0.00192177	0.267624	0.00209341	0.0289032	0.0079799	0.00309138	0.0825976	0.00118314	0.000189276	5.33051e-05	0.000218776	0.0537269	0.00184861	2.72825	0.00207228	0.31287	0.0103827	0.00863664	0.0514696	0.144671	0.00740816
263	6.06837	263	4.58939	263	0.0199011	0.000245153	0.23936	1.71814e-05	0.0103652	0.000350026	0.0415294	0.0104953	0.00324752	0.0147419	5.52908	0.00260919	0.0146674	0.000310422	3.86686	0.00193988	0.000519419	1.92926e-06	1.80006	0.340348	0.247417	0.707584	0.0645248	0.00171535	0.00189575	0.266002	0.0020701	0.0286456	0.00790287	0.00305479	0.0820238	0.00117116	0.00018678	5.26624e-05	0.000215807	0.0533483	0.00182894	2.71914	0.00205011	0.311709	0.010349	0.00859014	0.051157	0.144391	0.00733928
264	6.06835	264	4.58931	264	0.0198011	0.000241835	0.237483	1.70547e-05	0.0103078	0.000345384	0.0411692	0.0103907	0.00320992	0.0146744	5.51965	0.00257846	0.0145759	0.00030676	3.85708	0.00192947	0.000514883	1.90892e-06	1.79373	0.338197	0.245904	0.706042	0.0642662	0.0016922	0.00187015	0.264394	0.00204712	0.028391	0.00782682	0.00301873	0.0814552	0.00115935	0.000184325	5.20289e-05	0.000212886	0.0529731	0.00180953	2.71007	0.00202823	0.310556	0.0103155	0.00854397	0.0508472	0.144114	0.00727129
265	6.06832	265	4.58923	265	0.0197018	0.000238571	0.235625	1.69291e-05	0.0102508	0.000340817	0.0408131	0.0102874	0.00317285	0.0146075	5.51027	0.00254817	0.0144854	0.00030315	3.84735	0.00191913	0.000510395	1.88885e-06	1.78743	0.336069	0.244405	0.704508	0.0640098	0.00166942	0.00184497	0.262801	0.00202446	0.0281395	0.00775172	0.00298319	0.0808917	0.00114768	0.000181908	5.14047e-05	0.000210012	0.0526014	0.00179038	2.70103	0.00200665	0.309411	0.0102822	0.00849813	0.0505402	0.143837	0.00720417
266	6.0683	266	4.58915	266	0.0196032	0.000235361	0.233786	1.68049e-05	0.0101943	0.000336323	0.040461	0.0101854	0.00313629	0.0145411	5.50092	0.00251832	0.0143958	0.000299592	3.83766	0.00190886	0.000505956	1.86904e-06	1.78117	0.333963	0.24292	0.702982	0.0637554	0.00164701	0.0018202	0.261222	0.00200211	0.027891	0.00767756	0.00294816	0.0803333	0.00113617	0.00017953	5.07894e-05	0.000207186	0.0522331	0.00177148	2.69202	0.00198535	0.308273	0.010249	0.00845261	0.050236	0.143563	0.0071379
267	6.06828	267	4.58908	267	0.0195053	0.000232203	0.231965	1.66818e-05	0.0101383	0.000331901	0.0401129	0.0100846	0.00310025	0.0144752	5.49162	0.00248891	0.0143071	0.000296083	3.82803	0.00189866	0.000501565	1.8495e-06	1.77495	0.33188	0.241447	0.701464	0.0635031	0.00162497	0.00179582	0.259657	0.00198006	0.0276454	0.00760432	0.00291363	0.0797799	0.00112481	0.000177189	5.01829e-05	0.000204406	0.0518682	0.00175283	2.68305	0.00196433	0.307142	0.010216	0.0084074	0.0499345	0.143289	0.00707248
268	6.06825	268	4.589	268	0.019408	0.000229096	0.230163	1.65599e-05	0.0100827	0.000327549	0.0397686	0.00998505	0.00306471	0.0144098	5.48236	0.00245992	0.0142193	0.000292624	3.81843	0.00188851	0.00049722	1.83021e-06	1.76877	0.329818	0.239989	0.699953	0.0632528	0.00160327	0.00177184	0.258106	0.00195831	0.0274028	0.007532	0.00287959	0.0792314	0.00111359	0.000174885	4.95851e-05	0.00020167	0.0515065	0.00173442	2.67411	0.00194359	0.306019	0.0101832	0.00836251	0.0496357	0.143018	0.0070079
269	6.06823	269	4.58893	269	0.0193114	0.000226039	0.228379	1.64392e-05	0.0100275	0.000323266	0.0394281	0.00988674	0.00302967	0.0143449	5.47314	0.00243134	0.0141323	0.000289214	3.80888	0.00187844	0.000492921	1.81117e-06	1.76263	0.327779	0.238543	0.698449	0.0630045	0.00158192	0.00174824	0.256569	0.00193685	0.0271629	0.00746057	0.00284604	0.0786878	0.00110252	0.000172617	4.89959e-05	0.000198979	0.0511482	0.00171625	2.66521	0.00192312	0.304903	0.0101505	0.00831791	0.0493396	0.142747	0.00694412
270	6.06821	270	4.58886	270	0.0192155	0.000223031	0.226613	1.63196e-05	0.00997272	0.000319052	0.0390914	0.00978964	0.00299511	0.0142804	5.46396	0.00240317	0.0140462	0.000285851	3.79938	0.00186842	0.000488668	1.79238e-06	1.75652	0.32576	0.23711	0.696953	0.0627582	0.00156092	0.00172502	0.255045	0.00191569	0.0269259	0.00739002	0.00281296	0.078149	0.00109159	0.000170385	4.8415e-05	0.000196332	0.050793	0.00169832	2.65634	0.00190292	0.303793	0.010118	0.00827362	0.049046	0.142478	0.00688116
271	6.06818	271	4.58879	271	0.0191202	0.000220072	0.224864	1.62011e-05	0.00991838	0.000314904	0.0387584	0.00969372	0.00296102	0.0142165	5.45482	0.0023754	0.013961	0.000282536	3.78992	0.00185847	0.00048446	1.77383e-06	1.75046	0.323763	0.235689	0.695464	0.0625138	0.00154025	0.00170218	0.253535	0.00189482	0.0266917	0.00732033	0.00278034	0.077615	0.00108079	0.000168188	4.78423e-05	0.000193726	0.0504411	0.00168062	2.6475	0.00188298	0.302691	0.0100857	0.00822961	0.0487551	0.14221	0.00681898
272	6.06816	272	4.58872	272	0.0190256	0.00021716	0.223133	1.60838e-05	0.00986445	0.000310821	0.0384291	0.00959896	0.00292741	0.0141529	5.44572	0.00234803	0.0138765	0.000279266	3.7805	0.00184858	0.000480296	1.75551e-06	1.74443	0.321786	0.234282	0.693983	0.0622714	0.00151991	0.00167969	0.252039	0.00187422	0.0264601	0.0072515	0.00274819	0.0770857	0.00107014	0.000166025	4.72777e-05	0.000191163	0.0500923	0.00166315	2.6387	0.0018633	0.301595	0.0100535	0.00818589	0.0484667	0.141943	0.00675758
273	6.06814	273	4.58865	273	0.0189316	0.000214295	0.22142	1.59675e-05	0.00981092	0.000306802	0.0381034	0.00950536	0.00289426	0.0140899	5.43667	0.00232105	0.0137929	0.000276042	3.77113	0.00183875	0.000476175	1.73744e-06	1.73844	0.31983	0.232887	0.692508	0.0620308	0.00149989	0.00165756	0.250555	0.0018539	0.0262313	0.00718351	0.00271649	0.076561	0.00105962	0.000163895	4.6721e-05	0.000188641	0.0497466	0.0016459	2.62992	0.00184387	0.300507	0.0100215	0.00814246	0.0481808	0.141677	0.00669694
274	6.06812	274	4.58858	274	0.0188382	0.000211475	0.219723	1.58524e-05	0.0097578	0.000302847	0.0377812	0.00941289	0.00286157	0.0140273	5.42765	0.00229445	0.0137101	0.000272863	3.7618	0.00182898	0.000472098	1.71959e-06	1.73248	0.317893	0.231504	0.69104	0.0617921	0.00148018	0.00163578	0.249084	0.00183385	0.0260051	0.00711634	0.00268523	0.0760409	0.00104923	0.000161798	4.61721e-05	0.000186158	0.049404	0.00162888	2.62119	0.0018247	0.299425	0.00998964	0.00809931	0.0478973	0.141412	0.00663706
275	6.0681	275	4.58852	275	0.0187454	0.0002087	0.218044	1.57382e-05	0.00970507	0.000298953	0.0374626	0.00932153	0.00282932	0.0139651	5.41867	0.00226822	0.0136281	0.000269728	3.75251	0.00181927	0.000468063	1.70196e-06	1.72656	0.315977	0.230133	0.689578	0.0615553	0.00146079	0.00161435	0.247626	0.00181407	0.0257814	0.00704999	0.0026544	0.0755254	0.00103897	0.000159734	4.56309e-05	0.000183716	0.0490645	0.00161207	2.61248	0.00180577	0.298349	0.00995792	0.00805643	0.0476164	0.141149	0.00657791
276	6.06807	276	4.58845	276	0.0186532	0.000205969	0.216381	1.56252e-05	0.00965273	0.000295119	0.0371474	0.00923128	0.00279751	0.0139033	5.40973	0.00224237	0.0135469	0.000266635	3.74326	0.00180962	0.00046407	1.68456e-06	1.72068	0.31408	0.228774	0.688123	0.0613202	0.00144171	0.00159326	0.24618	0.00179456	0.0255604	0.00698444	0.00262401	0.0750143	0.00102883	0.000157701	4.50972e-05	0.000181312	0.0487279	0.00159548	2.60381	0.00178708	0.297281	0.00992636	0.00801382	0.0473378	0.140886	0.0065195
277	6.06805	277	4.58839	277	0.0185617	0.000203282	0.214735	1.55131e-05	0.00960077	0.000291346	0.0368357	0.0091421	0.00276614	0.013842	5.40083	0.00221687	0.0134664	0.000263586	3.73406	0.00180003	0.000460119	1.66737e-06	1.71483	0.312202	0.227427	0.686675	0.061087	0.00142292	0.00157249	0.244747	0.0017753	0.0253418	0.00691967	0.00259404	0.0745077	0.00101883	0.0001557	4.4571e-05	0.000178946	0.0483944	0.0015791	2.59517	0.00176864	0.296218	0.00989494	0.00797148	0.0470616	0.140625	0.00646181
278	6.06803	278	4.58833	278	0.0184707	0.000200636	0.213105	1.54021e-05	0.00954919	0.000287631	0.0365273	0.009054	0.00273519	0.0137811	5.39197	0.00219173	0.0133867	0.000260578	3.72489	0.0017905	0.000456208	1.6504e-06	1.70902	0.310343	0.226092	0.685233	0.0608556	0.00140443	0.00155205	0.243327	0.0017563	0.0251258	0.00685568	0.00256449	0.0740055	0.00100895	0.000153729	4.4052e-05	0.000176617	0.0480637	0.00156293	2.58656	0.00175043	0.295162	0.00986367	0.0079294	0.0467877	0.140364	0.00640482
279	6.06801	279	4.58826	279	0.0183803	0.000198033	0.211492	1.52921e-05	0.00949798	0.000283973	0.0362223	0.00896695	0.00270466	0.0137206	5.38314	0.00216695	0.0133078	0.000257611	3.71577	0.00178103	0.000452337	1.63363e-06	1.70324	0.308502	0.224768	0.683797	0.0606259	0.00138623	0.00153194	0.241918	0.00173755	0.0249121	0.00679246	0.00253534	0.0735076	0.000999187	0.000151789	4.35402e-05	0.000174325	0.047736	0.00154697	2.57799	0.00173245	0.294113	0.00983254	0.00788759	0.0465161	0.140105	0.00634853
280	6.06799	280	4.5882	280	0.0182905	0.00019547	0.209894	1.5183e-05	0.00944714	0.000280371	0.0359205	0.00888093	0.00267455	0.0136605	5.37436	0.00214251	0.0132295	0.000254685	3.70669	0.00177162	0.000448507	1.61707e-06	1.69749	0.306681	0.223456	0.682368	0.0603979	0.00136831	0.00151213	0.240521	0.00171905	0.0247009	0.00672999	0.0025066	0.073014	0.000989548	0.000149878	4.30355e-05	0.000172068	0.0474111	0.00153121	2.56945	0.0017147	0.29307	0.00980156	0.00784604	0.0462468	0.139846	0.00629292
281	6.06797	281	4.58814	281	0.0182013	0.000192947	0.208312	1.5075e-05	0.00939667	0.000276825	0.035622	0.00879594	0.00264484	0.0136008	5.36561	0.0021184	0.0131521	0.000251799	3.69765	0.00176226	0.000444715	1.60072e-06	1.69179	0.304877	0.222155	0.680944	0.0601717	0.00135067	0.00149264	0.239137	0.00170079	0.0244921	0.00666826	0.00247825	0.0725247	0.000980026	0.000147996	4.25377e-05	0.000169848	0.0470891	0.00151564	2.56094	0.00169718	0.292032	0.00977072	0.00780474	0.0459798	0.139589	0.00623798
282	6.06795	282	4.58808	282	0.0181127	0.000190463	0.206746	1.49679e-05	0.00934656	0.000273333	0.0353267	0.00871195	0.00261553	0.0135415	5.3569	0.00209464	0.0130753	0.000248952	3.68865	0.00175296	0.000440963	1.58456e-06	1.68611	0.303091	0.220865	0.679527	0.0599472	0.00133331	0.00147344	0.237763	0.00168277	0.0242856	0.00660727	0.00245029	0.0720396	0.000970621	0.000146142	4.20467e-05	0.000167661	0.0467699	0.00150027	2.55246	0.00167988	0.291002	0.00974002	0.00776369	0.045715	0.139332	0.00618371
283	6.06793	283	4.58802	283	0.0180246	0.000188019	0.205195	1.48617e-05	0.0092968	0.000269895	0.0350346	0.00862896	0.00258661	0.0134826	5.34823	0.00207119	0.0129992	0.000246144	3.67969	0.00174372	0.000437249	1.56861e-06	1.68047	0.301322	0.219586	0.678116	0.0597243	0.00131621	0.00145455	0.236402	0.00166499	0.0240814	0.00654699	0.00242271	0.0715586	0.000961331	0.000144317	4.15624e-05	0.000165509	0.0464535	0.0014851	2.54402	0.00166279	0.289977	0.00970946	0.0077229	0.0454524	0.139076	0.00613009
284	6.06791	284	4.58797	284	0.0179371	0.000185612	0.203659	1.47565e-05	0.0092474	0.000266509	0.0347456	0.00854694	0.00255808	0.0134241	5.33959	0.00204808	0.0129239	0.000243374	3.67077	0.00173454	0.000433573	1.55284e-06	1.67486	0.299571	0.218318	0.67671	0.0595032	0.00129938	0.00143595	0.235052	0.00164744	0.0238794	0.00648742	0.00239551	0.0710817	0.000952154	0.000142519	4.10847e-05	0.00016339	0.0461398	0.00147011	2.53561	0.00164592	0.288958	0.00967903	0.00768235	0.045192	0.138821	0.00607712
285	6.06789	285	4.58791	285	0.0178502	0.000183242	0.202138	1.46522e-05	0.00919834	0.000263175	0.0344596	0.00846589	0.00252994	0.013366	5.33099	0.00202528	0.0128492	0.000240641	3.66188	0.00172541	0.000429934	1.53726e-06	1.66928	0.297837	0.217061	0.67531	0.0592836	0.00128281	0.00141763	0.233713	0.00163011	0.0236797	0.00642855	0.00236869	0.0706089	0.000943087	0.000140748	4.06135e-05	0.000161304	0.0458289	0.00145532	2.52723	0.00162927	0.287945	0.00964874	0.00764205	0.0449337	0.138567	0.00602478
286	6.06787	286	4.58785	286	0.0177638	0.000180909	0.200633	1.45489e-05	0.00914963	0.000259891	0.0341767	0.0083858	0.00250216	0.0133082	5.32242	0.00200279	0.0127752	0.000237946	3.65304	0.00171634	0.000426332	1.52187e-06	1.66374	0.29612	0.215815	0.673916	0.0590657	0.00126649	0.0013996	0.232385	0.00161302	0.0234823	0.00637037	0.00234222	0.0701401	0.000934131	0.000139003	4.01488e-05	0.00015925	0.0455206	0.0014407	2.51888	0.00161282	0.286938	0.00961859	0.007602	0.0446775	0.138313	0.00597306
287	6.06785	287	4.58779	287	0.0176779	0.000178612	0.199142	1.44464e-05	0.00910125	0.000256656	0.0338968	0.00830664	0.00247476	0.0132508	5.31389	0.00198061	0.0127018	0.000235286	3.64424	0.00170733	0.000422767	1.50667e-06	1.65823	0.29442	0.214579	0.672527	0.0588494	0.00125042	0.00138184	0.231069	0.00159614	0.0232869	0.00631286	0.00231611	0.0696753	0.000925282	0.000137285	3.96903e-05	0.000157228	0.045215	0.00142627	2.51057	0.00159657	0.285937	0.00958857	0.00756219	0.0444234	0.138061	0.00592196
288	6.06783	288	4.58774	288	0.0175926	0.00017635	0.197666	1.43448e-05	0.00905322	0.000253471	0.0336198	0.0082284	0.00244772	0.0131938	5.3054	0.00195873	0.0126292	0.000232662	3.63547	0.00169837	0.000419238	1.49164e-06	1.65275	0.292736	0.213353	0.671144	0.0586346	0.0012346	0.00136435	0.229763	0.00157948	0.0230938	0.00625603	0.00229036	0.0692144	0.00091654	0.000135592	3.9238e-05	0.000155237	0.044912	0.00141202	2.50229	0.00158053	0.284942	0.00955868	0.00752261	0.0441714	0.137809	0.00587146
289	6.06781	289	4.58768	289	0.0175078	0.000174122	0.196204	1.42442e-05	0.00900551	0.000250333	0.0333458	0.00815107	0.00242104	0.0131371	5.29694	0.00193715	0.0125571	0.000230074	3.62674	0.00168947	0.000415745	1.4768e-06	1.6473	0.291068	0.212138	0.669766	0.0584215	0.00121902	0.00134714	0.228468	0.00156304	0.0229027	0.00619985	0.00226496	0.0687574	0.000907902	0.000133924	3.87918e-05	0.000153276	0.0446116	0.00139794	2.49404	0.00156469	0.283952	0.00952892	0.00748328	0.0439214	0.137558	0.00582156
290	6.06779	290	4.58763	290	0.0174236	0.000171929	0.194756	1.41443e-05	0.00895814	0.000247243	0.0330746	0.00807465	0.00239471	0.0130808	5.28852	0.00191586	0.0124858	0.00022752	3.61805	0.00168063	0.000412287	1.46212e-06	1.64189	0.289416	0.210933	0.668394	0.0582099	0.00120368	0.00133018	0.227184	0.00154681	0.0227138	0.00614433	0.0022399	0.0683043	0.000899367	0.000132281	3.83516e-05	0.000151345	0.0443138	0.00138404	2.48582	0.00154904	0.282968	0.0094993	0.00744419	0.0436735	0.137307	0.00577224
291	6.06777	291	4.58757	291	0.0173399	0.000169769	0.193322	1.40454e-05	0.0089111	0.000244198	0.0328063	0.00799911	0.00236873	0.0130249	5.28014	0.00189487	0.012415	0.000225	3.6094	0.00167184	0.000408864	1.44762e-06	1.63651	0.28778	0.209739	0.667027	0.0579998	0.00118857	0.00131348	0.22591	0.00153078	0.0225268	0.00608944	0.00221517	0.067855	0.000890934	0.000130662	3.79173e-05	0.000149444	0.0440185	0.00137031	2.47763	0.00153359	0.28199	0.0094698	0.00740533	0.0434275	0.137057	0.0057235
292	6.06775	292	4.58752	292	0.0172567	0.000167642	0.191903	1.39473e-05	0.00886438	0.000241199	0.0325408	0.00792444	0.00234309	0.0129693	5.27178	0.00187415	0.0123449	0.000222514	3.60078	0.0016631	0.000405475	1.43329e-06	1.63115	0.286159	0.208554	0.665666	0.0577913	0.00117369	0.00129704	0.224646	0.00151497	0.022342	0.00603519	0.00219077	0.0674094	0.000882602	0.000129068	3.74888e-05	0.000147572	0.0437258	0.00135674	2.46948	0.00151833	0.281017	0.00944044	0.0073667	0.0431836	0.136809	0.00567534
293	6.06773	293	4.58747	293	0.017174	0.000165548	0.190497	1.38501e-05	0.00881797	0.000238245	0.0322781	0.00785064	0.00231778	0.012914	5.26346	0.00185371	0.0122754	0.000220061	3.5922	0.00165443	0.000402121	1.41913e-06	1.62583	0.284554	0.207379	0.664309	0.0575842	0.00115904	0.00128084	0.223393	0.00149935	0.0221591	0.00598155	0.00216671	0.0669676	0.000874368	0.000127496	3.7066e-05	0.000145728	0.0434355	0.00134334	2.46136	0.00150325	0.28005	0.0094112	0.00732831	0.0429415	0.13656	0.00562773
294	6.06771	294	4.58741	294	0.0170919	0.000163485	0.189105	1.37537e-05	0.00877189	0.000235335	0.0320181	0.00777769	0.00229281	0.0128591	5.25518	0.00183355	0.0122065	0.00021764	3.58366	0.0016458	0.0003988	1.40514e-06	1.62054	0.282964	0.206213	0.662958	0.0573787	0.0011446	0.00126489	0.22215	0.00148393	0.0219782	0.00592853	0.00214296	0.0665295	0.000866232	0.000125948	3.66489e-05	0.000143911	0.0431477	0.00133011	2.45327	0.00148836	0.279089	0.00938209	0.00729015	0.0427014	0.136313	0.00558067
295	6.06769	295	4.58736	295	0.0170103	0.000161453	0.187726	1.36581e-05	0.00872612	0.000232467	0.0317608	0.00770557	0.00226817	0.0128045	5.24693	0.00181366	0.0121382	0.000215252	3.57515	0.00163724	0.000395513	1.3913e-06	1.61528	0.281389	0.205058	0.661612	0.0571746	0.00113039	0.00124918	0.220918	0.00146871	0.0217992	0.00587612	0.00211953	0.0660951	0.000858191	0.000124423	3.62373e-05	0.000142123	0.0428624	0.00131704	2.44521	0.00147366	0.278132	0.0093531	0.00725222	0.0424632	0.136066	0.00553416
296	6.06767	296	4.58731	296	0.0169292	0.000159451	0.186361	1.35634e-05	0.00868066	0.000229643	0.0315061	0.00763428	0.00224384	0.0127503	5.23871	0.00179403	0.0120705	0.000212895	3.56668	0.00162873	0.000392259	1.37762e-06	1.61005	0.279828	0.203912	0.660271	0.056972	0.00111638	0.0012337	0.219695	0.00145368	0.0216222	0.0058243	0.00209641	0.0656642	0.000850245	0.000122919	3.58312e-05	0.000140361	0.0425795	0.00130412	2.43718	0.00145913	0.277182	0.00932424	0.00721452	0.0422269	0.13582	0.00548819
297	6.06765	297	4.58726	297	0.0168485	0.00015748	0.185008	1.34694e-05	0.00863552	0.000226859	0.0312541	0.00756381	0.00221983	0.0126964	5.23053	0.00177467	0.0120034	0.000210569	3.55824	0.00162027	0.000389037	1.36411e-06	1.60485	0.278282	0.202775	0.658935	0.0567709	0.00110259	0.00121846	0.218482	0.00143885	0.021447	0.00577307	0.0020736	0.065237	0.000842392	0.000121438	3.54304e-05	0.000138625	0.0422989	0.00129136	2.42918	0.00144478	0.276236	0.00929551	0.00717704	0.0419925	0.135574	0.00544274
298	6.06763	298	4.58721	298	0.0167684	0.000155538	0.183669	1.33763e-05	0.00859067	0.000224117	0.0310048	0.00749414	0.00219614	0.0126428	5.22238	0.00175556	0.0119368	0.000208274	3.54984	0.00161187	0.000385848	1.35074e-06	1.59968	0.27675	0.201648	0.657604	0.0565711	0.001089	0.00120344	0.217278	0.0014242	0.0212737	0.00572242	0.00205109	0.0648133	0.000834631	0.000119978	3.5035e-05	0.000136916	0.0420208	0.00127876	2.42122	0.0014306	0.275296	0.0092669	0.0071398	0.0417599	0.135329	0.00539781
299	6.06761	299	4.58716	299	0.0166888	0.000153625	0.182343	1.3284e-05	0.00854614	0.000221415	0.0307579	0.00742526	0.00217275	0.0125896	5.21426	0.00173671	0.0118708	0.00020601	3.54148	0.00160352	0.00038269	1.33753e-06	1.59453	0.275233	0.20053	0.656277	0.0563728	0.00107562	0.00118865	0.216085	0.00140973	0.0211023	0.00567234	0.00202887	0.0643931	0.000826961	0.000118539	3.46448e-05	0.000135232	0.041745	0.00126631	2.41329	0.00141659	0.274361	0.00923842	0.00710278	0.0415291	0.135085	0.0053534
300	6.0676	300	4.58711	300	0.0166097	0.000151741	0.18103	1.31924e-05	0.0085019	0.000218752	0.0305136	0.00735716	0.00214966	0.0125367	5.20618	0.00171811	0.0118054	0.000203775	3.53315	0.00159523	0.000379564	1.32448e-06	1.58942	0.27373	0.199421	0.654956	0.0561759	0.00106243	0.00117408	0.214901	0.00139545	0.0209327	0.00562282	0.00200695	0.0639764	0.00081938	0.000117122	3.42597e-05	0.000133573	0.0414714	0.00125401	2.40539	0.00140276	0.273431	0.00921005	0.00706598	0.0413001	0.134842	0.00530949
301	6.06758	301	4.58706	301	0.0165311	0.000149884	0.179729	1.31016e-05	0.00845796	0.000216128	0.0302719	0.00728984	0.00212687	0.0124841	5.19812	0.00169975	0.0117406	0.000201569	3.52485	0.00158699	0.00037647	1.31157e-06	1.58434	0.27224	0.198321	0.65364	0.0559804	0.00104944	0.00115972	0.213726	0.00138134	0.0207648	0.00557386	0.00198532	0.0635631	0.000811887	0.000115724	3.38796e-05	0.000131939	0.0412002	0.00124185	2.39752	0.00138909	0.272507	0.00918181	0.00702941	0.041073	0.134599	0.00526608
302	6.06756	302	4.58701	302	0.016453	0.000148056	0.17844	1.30117e-05	0.00841432	0.000213543	0.0300325	0.00722328	0.00210438	0.0124318	5.1901	0.00168163	0.0116763	0.000199392	3.51659	0.0015788	0.000373406	1.2988e-06	1.57928	0.270764	0.19723	0.652328	0.0557862	0.00103664	0.00114558	0.212561	0.00136742	0.0205988	0.00552545	0.00196397	0.0631533	0.000804481	0.000114347	3.35046e-05	0.000130329	0.0409313	0.00122984	2.38968	0.00137558	0.271588	0.0091537	0.00699305	0.0408475	0.134357	0.00522316
303	6.06754	303	4.58696	303	0.0163753	0.000146254	0.177164	1.29224e-05	0.00837097	0.000210995	0.0297957	0.00715747	0.00208217	0.0123798	5.18212	0.00166376	0.0116125	0.000197244	3.50837	0.00157067	0.000370373	1.28618e-06	1.57425	0.269301	0.196148	0.651021	0.0555934	0.00102403	0.00113164	0.211405	0.00135366	0.0204345	0.00547758	0.0019429	0.0627468	0.000797161	0.000112989	3.31344e-05	0.000128743	0.0406646	0.00121798	2.38187	0.00136224	0.270673	0.0091257	0.00695693	0.0406239	0.134115	0.00518073
304	6.06752	304	4.58691	304	0.0162982	0.000144479	0.1759	1.2834e-05	0.00832792	0.000208483	0.0295612	0.0070924	0.00206025	0.0123282	5.17416	0.00164611	0.0115493	0.000195123	3.50017	0.0015626	0.00036737	1.27371e-06	1.56925	0.267852	0.195074	0.649719	0.055402	0.00101161	0.00111791	0.210258	0.00134008	0.0202719	0.00543025	0.0019221	0.0623437	0.000789925	0.000111651	3.27691e-05	0.00012718	0.0404001	0.00120626	2.37409	0.00134906	0.269764	0.00909783	0.00692102	0.040402	0.133874	0.00513877
305	6.06751	305	4.58686	305	0.0162215	0.000142729	0.174649	1.27462e-05	0.00828515	0.000206008	0.0293291	0.00702806	0.0020386	0.0122769	5.16623	0.0016287	0.0114866	0.00019303	3.49202	0.00155457	0.000364396	1.26137e-06	1.56428	0.266416	0.19401	0.648421	0.0552119	0.000999366	0.00110438	0.20912	0.00132667	0.020111	0.00538344	0.00190158	0.0619438	0.000782772	0.000110332	3.24086e-05	0.000125641	0.0401378	0.00119467	2.36635	0.00133603	0.26886	0.00907007	0.00688533	0.0401817	0.133634	0.00509728
306	6.06749	306	4.58681	306	0.0161453	0.000141006	0.173409	1.26593e-05	0.00824267	0.000203569	0.0290994	0.00696444	0.00201724	0.0122258	5.15834	0.00161152	0.0114244	0.000190965	3.48389	0.0015466	0.000361453	1.24918e-06	1.55934	0.264992	0.192954	0.647128	0.0550231	0.000987304	0.00109105	0.207991	0.00131342	0.0199518	0.00533715	0.00188132	0.0615473	0.000775702	0.000109032	3.20527e-05	0.000124124	0.0398777	0.00118322	2.35863	0.00132316	0.267961	0.00904244	0.00684986	0.0399632	0.133394	0.00505625
307	6.06747	307	4.58676	307	0.0160696	0.000139308	0.172181	1.2573e-05	0.00820048	0.000201165	0.028872	0.00690154	0.00199615	0.0121751	5.15048	0.00159455	0.0113628	0.000188926	3.4758	0.00153869	0.000358538	1.23712e-06	1.55442	0.263582	0.191906	0.64584	0.0548356	0.000975418	0.00107792	0.20687	0.00130033	0.0197943	0.00529137	0.00186132	0.0611539	0.000768712	0.000107751	3.17015e-05	0.000122629	0.0396198	0.00117191	2.35095	0.00131044	0.267066	0.00901492	0.0068146	0.0397464	0.133155	0.00501568
308	6.06745	308	4.58671	308	0.0159943	0.000137634	0.170964	1.24875e-05	0.00815857	0.000198795	0.0286469	0.00683933	0.00197532	0.0121247	5.14264	0.00157781	0.0113016	0.000186913	3.46774	0.00153082	0.000355653	1.22519e-06	1.54953	0.262184	0.190867	0.644556	0.0546495	0.000963706	0.00106497	0.205759	0.00128741	0.0196384	0.0052461	0.00184159	0.0607638	0.000761803	0.000106487	3.13548e-05	0.000121156	0.039364	0.00116073	2.3433	0.00129788	0.266177	0.00898753	0.00677957	0.0395312	0.132916	0.00497556
309	6.06744	309	4.58666	309	0.0159195	0.000135985	0.16976	1.24027e-05	0.00811694	0.000196459	0.0284241	0.00677782	0.00195476	0.0120745	5.13484	0.00156129	0.011241	0.000184927	3.45972	0.00152301	0.000352796	1.2134e-06	1.54467	0.260799	0.189836	0.643277	0.0544646	0.000952164	0.00105222	0.204656	0.00127465	0.0194841	0.00520132	0.00182211	0.0603769	0.000754972	0.000105242	3.10126e-05	0.000119704	0.0391103	0.00114969	2.33567	0.00128546	0.265292	0.00896025	0.00674475	0.0393177	0.132678	0.00493588
310	6.06742	310	4.58662	310	0.0158452	0.00013436	0.168566	1.23187e-05	0.00807558	0.000194157	0.0282035	0.00671699	0.00193446	0.0120247	5.12707	0.00154498	0.0111809	0.000182966	3.45172	0.00151525	0.000349968	1.20174e-06	1.53983	0.259426	0.188813	0.642002	0.054281	0.00094079	0.00103965	0.203562	0.00126204	0.0193314	0.00515704	0.00180288	0.0599931	0.000748219	0.000104014	3.06748e-05	0.000118274	0.0388587	0.00113877	2.32808	0.00127318	0.264412	0.00893309	0.00671014	0.0391058	0.132441	0.00489664
311	6.0674	311	4.58657	311	0.0157713	0.000132759	0.167384	1.22353e-05	0.00803451	0.000191887	0.0279851	0.00665684	0.00191441	0.0119752	5.11933	0.00152888	0.0111212	0.00018103	3.44376	0.00150755	0.000347167	1.19021e-06	1.53503	0.258065	0.187799	0.640731	0.0540986	0.000929581	0.00102726	0.202476	0.00124959	0.0191803	0.00511324	0.00178389	0.0596124	0.000741543	0.000102803	3.03414e-05	0.000116864	0.0386092	0.00112798	2.32052	0.00126106	0.263537	0.00890605	0.00667575	0.0388955	0.132205	0.00485783
312	6.06738	312	4.58652	312	0.0156979	0.000131181	0.166214	1.21527e-05	0.00799371	0.00018965	0.0277689	0.00659735	0.00189462	0.0119259	5.11162	0.00151299	0.0110621	0.000179119	3.43583	0.00149989	0.000344394	1.17881e-06	1.53024	0.256716	0.186792	0.639465	0.0539175	0.000918533	0.00101505	0.201399	0.00123729	0.0190307	0.00506993	0.00176515	0.0592348	0.000734943	0.000101609	3.00122e-05	0.000115474	0.0383617	0.00111732	2.31299	0.00124907	0.262667	0.00887912	0.00664157	0.0386868	0.131968	0.00481944
313	6.06737	313	4.58647	313	0.015625	0.000129625	0.165054	1.20707e-05	0.00795318	0.000187444	0.0275549	0.00653852	0.00187508	0.011877	5.10393	0.0014973	0.0110034	0.000177233	3.42794	0.00149229	0.000341649	1.16754e-06	1.52549	0.255379	0.185794	0.638204	0.0537376	0.000907645	0.00100302	0.20033	0.00122514	0.0188827	0.00502708	0.00174665	0.0588603	0.000728417	0.000100432	2.96873e-05	0.000114105	0.0381163	0.00110678	2.30549	0.00123723	0.261802	0.00885231	0.00660761	0.0384797	0.131733	0.00478147
314	6.06735	314	4.58643	314	0.0155525	0.000128092	0.163905	1.19895e-05	0.00791292	0.000185269	0.0273429	0.00648034	0.00185578	0.0118283	5.09628	0.00148181	0.0109452	0.000175371	3.42007	0.00148474	0.000338931	1.15639e-06	1.52076	0.254053	0.184803	0.636947	0.053559	0.000896913	0.000991161	0.199269	0.00121314	0.0187362	0.0049847	0.00172839	0.0584887	0.000721965	9.92719e-05	2.93666e-05	0.000112755	0.0378729	0.00109636	2.29802	0.00122552	0.260941	0.00882562	0.00657385	0.0382741	0.131498	0.00474392
315	6.06733	315	4.58638	315	0.0154805	0.000126581	0.162767	1.19089e-05	0.00787293	0.000183125	0.0271331	0.00642279	0.00183673	0.0117799	5.08866	0.00146652	0.0108874	0.000173532	3.41224	0.00147724	0.000336239	1.14536e-06	1.51605	0.25274	0.18382	0.635694	0.0533816	0.000886335	0.000979472	0.198216	0.00120129	0.0185912	0.00494279	0.00171036	0.0581202	0.000715585	9.81276e-05	2.90499e-05	0.000111425	0.0376314	0.00108607	2.29058	0.00121395	0.260085	0.00879905	0.00654031	0.0380701	0.131264	0.00470677
316	6.06732	316	4.58633	316	0.0154089	0.000125091	0.16164	1.1829e-05	0.00783321	0.000181012	0.0269254	0.00636588	0.00181791	0.0117318	5.08106	0.00145143	0.0108302	0.000171717	3.40444	0.00146979	0.000333575	1.13446e-06	1.51137	0.251437	0.182845	0.634446	0.0532053	0.000875908	0.000967949	0.197172	0.00118958	0.0184476	0.00490132	0.00169256	0.0577547	0.000709277	9.69993e-05	2.87374e-05	0.000110114	0.037392	0.00107589	2.28317	0.00120252	0.259233	0.00877259	0.00650697	0.0378676	0.13103	0.00467002
317	6.0673	317	4.58629	317	0.0153377	0.000123623	0.160523	1.17497e-05	0.00779375	0.000178928	0.0267197	0.00630959	0.00179933	0.011684	5.0735	0.00143653	0.0107733	0.000169925	3.39667	0.00146239	0.000330936	1.12367e-06	1.50672	0.250146	0.181878	0.633202	0.0530303	0.00086563	0.000956591	0.196135	0.00117801	0.0183056	0.00486031	0.00167499	0.057392	0.00070304	9.58867e-05	2.84288e-05	0.000108822	0.0371545	0.00106584	2.27579	0.00119122	0.258386	0.00874624	0.00647384	0.0376667	0.130797	0.00463367
318	6.06729	318	4.58624	318	0.015267	0.000122176	0.159417	1.16712e-05	0.00775456	0.000176873	0.0265161	0.00625392	0.00178098	0.0116365	5.06596	0.00142182	0.010717	0.000168156	3.38893	0.00145505	0.000328323	1.11301e-06	1.50209	0.248866	0.180918	0.631962	0.0528565	0.000855499	0.000945395	0.195106	0.00116658	0.0181649	0.00481974	0.00165764	0.0570323	0.000696873	9.47895e-05	2.81241e-05	0.000107547	0.0369189	0.00105589	2.26844	0.00118004	0.257544	0.00872002	0.00644092	0.0374672	0.130565	0.00459771
319	6.06727	319	4.58619	319	0.0151967	0.000120749	0.158321	1.15933e-05	0.00771563	0.000174846	0.0263145	0.00619885	0.00176286	0.0115893	5.05845	0.00140729	0.0106611	0.000166409	3.38123	0.00144775	0.000325737	1.10246e-06	1.49749	0.247598	0.179965	0.630726	0.0526838	0.000845512	0.000934358	0.194086	0.00115529	0.0180257	0.0047796	0.0016405	0.0566755	0.000690774	9.37075e-05	2.78233e-05	0.000106292	0.0366852	0.00104607	2.26112	0.001169	0.256706	0.0086939	0.00640821	0.0372693	0.130333	0.00456214
320	6.06725	320	4.58615	320	0.0151269	0.000119343	0.157236	1.1516e-05	0.00767696	0.000172848	0.0261148	0.00614438	0.00174496	0.0115423	5.05097	0.00139295	0.0106056	0.000164684	3.37355	0.0014405	0.000323175	1.09203e-06	1.49291	0.24634	0.17902	0.629495	0.0525123	0.000835666	0.000923478	0.193072	0.00114413	0.0178879	0.0047399	0.00162359	0.0563215	0.000684744	9.26404e-05	2.75263e-05	0.000105053	0.0364534	0.00103635	2.25383	0.00115809	0.255872	0.0086679	0.00637571	0.0370728	0.130102	0.00452694
321	6.06724	321	4.5861	321	0.0150575	0.000117956	0.15616	1.14394e-05	0.00763854	0.000170878	0.0259171	0.00609051	0.00172728	0.0114956	5.04351	0.00137878	0.0105506	0.000162982	3.3659	0.00143331	0.000320639	1.08171e-06	1.48836	0.245093	0.178083	0.628268	0.0523419	0.000825959	0.000912751	0.192067	0.00113311	0.0177515	0.00470062	0.00160688	0.0559704	0.00067878	9.15881e-05	2.72331e-05	0.000103833	0.0362236	0.00102675	2.24657	0.0011473	0.255043	0.00864201	0.0063434	0.0368778	0.129871	0.00449212
322	6.06722	322	4.58606	322	0.0149885	0.000116589	0.155095	1.13635e-05	0.00760038	0.000168935	0.0257214	0.00603721	0.00170983	0.0114492	5.03609	0.0013648	0.010496	0.0001613	3.35828	0.00142616	0.000318127	1.07151e-06	1.48383	0.243856	0.177153	0.627045	0.0521727	0.000816389	0.000902176	0.191069	0.00112222	0.0176165	0.00466176	0.00159039	0.055622	0.000672883	9.05501e-05	2.69436e-05	0.00010263	0.0359955	0.00101726	2.23934	0.00113664	0.254219	0.00861624	0.00631131	0.0366843	0.129641	0.00445767
323	6.0672	323	4.58601	323	0.0149199	0.000115241	0.15404	1.12881e-05	0.00756248	0.000167019	0.0255275	0.0059845	0.00169258	0.011403	5.02869	0.00135099	0.0104418	0.00015964	3.3507	0.00141907	0.000315641	1.06142e-06	1.47932	0.24263	0.176229	0.625826	0.0520046	0.000806954	0.000891749	0.190078	0.00111146	0.0174828	0.00462332	0.00157411	0.0552764	0.000667051	8.95264e-05	2.66578e-05	0.000101443	0.0357693	0.00100787	2.23214	0.00112609	0.253398	0.00859058	0.00627941	0.0364921	0.129412	0.00442358
324	6.06719	324	4.58597	324	0.0148518	0.000113912	0.152994	1.12134e-05	0.00752483	0.000165129	0.0253355	0.00593235	0.00167555	0.0113571	5.02132	0.00133736	0.0103881	0.000158	3.34314	0.00141202	0.000313178	1.05144e-06	1.47484	0.241414	0.175314	0.624612	0.0518376	0.000797652	0.000881469	0.189095	0.00110082	0.0173505	0.00458529	0.00155802	0.0549336	0.000661283	8.85168e-05	2.63756e-05	0.000100273	0.0355449	0.000998594	2.22496	0.00111567	0.252582	0.00856503	0.00624772	0.0363014	0.129183	0.00438985
325	6.06717	325	4.58592	325	0.0147841	0.000112602	0.151959	1.11393e-05	0.00748743	0.000163266	0.0251454	0.00588076	0.00165873	0.0113115	5.01397	0.00132389	0.0103347	0.000156381	3.33562	0.00140502	0.00031074	1.04157e-06	1.47038	0.240209	0.174405	0.623401	0.0516717	0.000788479	0.000871333	0.18812	0.00109032	0.0172194	0.00454766	0.00154214	0.0545935	0.000655579	8.75208e-05	2.60969e-05	9.91201e-05	0.0353224	0.000989422	2.21782	0.00110537	0.251771	0.0085396	0.00621623	0.0361121	0.128954	0.00435647
326	6.06716	326	4.58588	326	0.0147168	0.00011131	0.150932	1.10659e-05	0.00745027	0.000161428	0.0249572	0.00582973	0.00164212	0.0112661	5.00666	0.00131059	0.0102818	0.000154783	3.32812	0.00139807	0.000308325	1.03181e-06	1.46595	0.239014	0.173503	0.622195	0.0515069	0.000779435	0.000861338	0.187151	0.00107994	0.0170897	0.00451043	0.00152646	0.0542561	0.000649938	8.65385e-05	2.58217e-05	9.79829e-05	0.0351016	0.000980354	2.21071	0.00109518	0.250964	0.00851427	0.00618494	0.0359242	0.128727	0.00432345
327	6.06714	327	4.58583	327	0.0146499	0.000110036	0.149916	1.09931e-05	0.00741337	0.000159615	0.0247708	0.00577925	0.00162571	0.011221	4.99937	0.00129746	0.0102293	0.000153204	3.32065	0.00139117	0.000305935	1.02215e-06	1.46154	0.237829	0.172608	0.620992	0.0513432	0.000770517	0.000851483	0.18619	0.00106968	0.0169613	0.00447359	0.00151097	0.0539213	0.000644359	8.55695e-05	2.555e-05	9.68615e-05	0.0348826	0.000971388	2.20362	0.00108512	0.250161	0.00848906	0.00615385	0.0357377	0.1285	0.00429077
328	6.06713	328	4.58579	328	0.0145835	0.00010878	0.148909	1.09208e-05	0.00737671	0.000157827	0.0245861	0.0057293	0.00160949	0.0111762	4.9921	0.00128449	0.0101772	0.000151645	3.31321	0.00138431	0.000303567	1.0126e-06	1.45715	0.236654	0.17172	0.619794	0.0511806	0.000761723	0.000841765	0.185236	0.00105954	0.0168341	0.00443714	0.00149568	0.0535892	0.000638841	8.46136e-05	2.52817e-05	9.57558e-05	0.0346653	0.000962524	2.19657	0.00107516	0.249362	0.00846396	0.00612295	0.0355526	0.128273	0.00425843
329	6.06711	329	4.58575	329	0.0145174	0.000107542	0.147911	1.08492e-05	0.0073403	0.000156063	0.0244033	0.0056799	0.00159348	0.0111316	4.98486	0.00127168	0.0101255	0.000150105	3.3058	0.00137751	0.000301223	1.00315e-06	1.45279	0.235488	0.170838	0.6186	0.0510191	0.000753051	0.000832182	0.184289	0.00104952	0.0167083	0.00440108	0.00148057	0.0532597	0.000633383	8.36707e-05	2.50168e-05	9.46654e-05	0.0344498	0.00095376	2.18954	0.00106532	0.248568	0.00843897	0.00609226	0.0353688	0.128047	0.00422642
330	6.0671	330	4.5857	330	0.0144518	0.00010632	0.146922	1.07781e-05	0.00730413	0.000154324	0.0242222	0.00563101	0.00157766	0.0110873	4.97765	0.00125903	0.0100742	0.000148584	3.29842	0.00137075	0.000298901	9.93812e-07	1.44845	0.234333	0.169964	0.61741	0.0508586	0.000744499	0.000822731	0.183349	0.00103962	0.0165836	0.00436539	0.00146565	0.0529328	0.000627985	8.27405e-05	2.47551e-05	9.35901e-05	0.034236	0.000945094	2.18255	0.00105559	0.247777	0.00841409	0.00606176	0.0351864	0.127822	0.00419475
331	6.06708	331	4.58566	331	0.0143866	0.000105116	0.145942	1.07077e-05	0.0072682	0.000152608	0.0240429	0.00558265	0.00156203	0.0110433	4.97047	0.00124654	0.0100233	0.000147083	3.29107	0.00136404	0.000296602	9.84572e-07	1.44413	0.233186	0.169096	0.616224	0.0506991	0.000736065	0.000813411	0.182417	0.00102984	0.0164602	0.00433008	0.00145091	0.0526084	0.000622645	8.18228e-05	2.44968e-05	9.25297e-05	0.0340239	0.000936525	2.17558	0.00104597	0.246991	0.00838932	0.00603145	0.0350052	0.127597	0.0041634
332	6.06707	332	4.58561	332	0.0143217	0.000103927	0.144972	1.06378e-05	0.00723251	0.000150915	0.0238652	0.0055348	0.0015466	0.0109995	4.96331	0.0012342	0.00997283	0.000145599	3.28375	0.00135737	0.000294325	9.75432e-07	1.43984	0.23205	0.168234	0.615042	0.0505407	0.000727747	0.000804219	0.18149	0.00102017	0.016338	0.00429514	0.00143636	0.0522866	0.000617364	8.09174e-05	2.42416e-05	9.14839e-05	0.0338135	0.000928053	2.16864	0.00103645	0.246209	0.00836465	0.00600134	0.0348255	0.127373	0.00413237
333	6.06705	333	4.58557	333	0.0142573	0.000102756	0.14401	1.05685e-05	0.00719705	0.000149245	0.0236893	0.00548746	0.00153134	0.0109559	4.95617	0.00122201	0.0099227	0.000144134	3.27645	0.00135076	0.00029207	9.66392e-07	1.43557	0.230923	0.167379	0.613863	0.0503834	0.000719544	0.000795154	0.180571	0.00101061	0.016217	0.00426056	0.00142198	0.0519674	0.00061214	8.00242e-05	2.39896e-05	9.04525e-05	0.0336047	0.000919675	2.16173	0.00102705	0.245431	0.0083401	0.00597142	0.034647	0.12715	0.00410167
334	6.06704	334	4.58553	334	0.0141933	0.0001016	0.143058	1.04998e-05	0.00716183	0.000147597	0.023515	0.00544062	0.00151628	0.0109126	4.94907	0.00120997	0.00987294	0.000142688	3.26919	0.00134418	0.000289838	9.5745e-07	1.43132	0.229805	0.166531	0.612689	0.050227	0.000711453	0.000786213	0.179659	0.00100117	0.0160971	0.00422635	0.00140778	0.0516506	0.000606972	7.91429e-05	2.37408e-05	8.94352e-05	0.0333977	0.000911391	2.15484	0.00101775	0.244657	0.00831566	0.0059417	0.0344698	0.126927	0.00407127
335	6.06702	335	4.58548	335	0.0141296	0.00010046	0.142114	1.04317e-05	0.00712685	0.000145972	0.0233424	0.00539427	0.00150139	0.0108696	4.94198	0.00119808	0.00982357	0.000141258	3.26195	0.00133766	0.000287626	9.48606e-07	1.42709	0.228696	0.165689	0.611519	0.0500717	0.000703472	0.000777394	0.178753	0.000991832	0.0159785	0.00419249	0.00139376	0.0513363	0.00060186	7.82734e-05	2.3495e-05	8.84318e-05	0.0331922	0.000903199	2.14799	0.00100855	0.243887	0.00829132	0.00591216	0.0342939	0.126704	0.00404119
336	6.06701	336	4.58544	336	0.0140664	9.9336e-05	0.141178	1.03641e-05	0.0070921	0.000144369	0.0231715	0.00534841	0.00148668	0.0108268	4.93492	0.00118633	0.00977457	0.000139847	3.25474	0.00133118	0.000285437	9.39859e-07	1.42288	0.227596	0.164853	0.610353	0.0499174	0.000695601	0.000768695	0.177853	0.000982605	0.015861	0.00415898	0.0013799	0.0510245	0.000596804	7.74155e-05	2.32523e-05	8.74422e-05	0.0329884	0.000895098	2.14116	0.000999457	0.243121	0.0082671	0.00588282	0.0341193	0.126483	0.00401141
337	6.06699	337	4.5854	337	0.0140035	9.82271e-05	0.140252	1.02971e-05	0.00705758	0.000142787	0.0230021	0.00530304	0.00147215	0.0107842	4.92789	0.00117472	0.00972593	0.000138453	3.24755	0.00132474	0.000283268	9.31206e-07	1.4187	0.226505	0.164024	0.60919	0.0497641	0.000687837	0.000760115	0.176961	0.000973485	0.0157447	0.00412581	0.00136622	0.050715	0.000591801	7.65689e-05	2.30126e-05	8.6466e-05	0.0327862	0.000887088	2.13437	0.000990465	0.24236	0.00824298	0.00585366	0.0339459	0.126261	0.00398193
338	6.06698	338	4.58536	338	0.0139411	9.71332e-05	0.139333	1.02306e-05	0.00702329	0.000141226	0.0228344	0.00525814	0.0014578	0.0107419	4.92088	0.00116326	0.00967766	0.000137075	3.2404	0.00131835	0.00028112	9.22648e-07	1.41454	0.225423	0.163201	0.608031	0.0496117	0.000680178	0.000751652	0.176074	0.000964471	0.0156294	0.00409299	0.0013527	0.050408	0.000586852	7.57336e-05	2.27758e-05	8.55031e-05	0.0325856	0.000879165	2.1276	0.000981573	0.241602	0.00821897	0.0058247	0.0337738	0.126041	0.00395275
339	6.06696	339	4.58531	339	0.013879	9.60542e-05	0.138423	1.01647e-05	0.00698923	0.000139686	0.0226682	0.00521371	0.00144361	0.0106998	4.9139	0.00115193	0.00962975	0.000135715	3.23327	0.00131201	0.000278993	9.14182e-07	1.4104	0.22435	0.162384	0.606877	0.0494604	0.000672623	0.000743303	0.175195	0.00095556	0.0155153	0.00406051	0.00133934	0.0501034	0.000581957	7.49094e-05	2.25419e-05	8.45532e-05	0.0323865	0.000871331	2.12085	0.000972779	0.240848	0.00819506	0.00579592	0.0336029	0.125821	0.00392386
340	6.06695	340	4.58527	340	0.0138173	9.49897e-05	0.137522	1.00994e-05	0.0069554	0.000138166	0.0225036	0.00516974	0.00142959	0.010658	4.90694	0.00114074	0.0095822	0.000134371	3.22617	0.00130571	0.000276886	9.05809e-07	1.40628	0.223285	0.161573	0.605726	0.04931	0.00066517	0.000735067	0.174321	0.000946752	0.0154023	0.00402836	0.00132615	0.0498011	0.000577113	7.4096e-05	2.2311e-05	8.36162e-05	0.032189	0.000863582	2.11414	0.000964083	0.240098	0.00817126	0.00576732	0.0334333	0.125601	0.00389527
341	6.06693	341	4.58523	341	0.0137559	9.39396e-05	0.136628	1.00345e-05	0.00692179	0.000136667	0.0223406	0.00512624	0.00141574	0.0106164	4.9	0.00112969	0.009535	0.000133043	3.2191	0.00129945	0.0002748	8.97527e-07	1.40218	0.222229	0.160768	0.604579	0.0491605	0.000657818	0.000726942	0.173454	0.000938045	0.0152904	0.00399655	0.00131312	0.0495012	0.000572321	7.32933e-05	2.20828e-05	8.26918e-05	0.0319931	0.000855919	2.10746	0.000955483	0.239351	0.00814757	0.00573891	0.0332649	0.125383	0.00386696
342	6.06692	342	4.58519	342	0.013695	9.29037e-05	0.135743	9.97022e-06	0.0068884	0.000135187	0.0221791	0.00508319	0.00140206	0.0105751	4.89309	0.00111877	0.00948814	0.000131732	3.21205	0.00129324	0.000272733	8.89334e-07	1.3981	0.221182	0.159969	0.603436	0.0490121	0.000650565	0.000718927	0.172593	0.000929438	0.0151796	0.00396505	0.00130024	0.0492036	0.000567581	7.25012e-05	2.18575e-05	8.17799e-05	0.0317987	0.000848341	2.1008	0.000946978	0.238609	0.00812398	0.00571069	0.0330977	0.125164	0.00383893
343	6.06691	343	4.58515	343	0.0136344	9.18817e-05	0.134866	9.90644e-06	0.00685523	0.000133727	0.0220191	0.00504058	0.00138853	0.010534	4.8862	0.00110798	0.00944164	0.000130436	3.20503	0.00128707	0.000270687	8.81231e-07	1.39405	0.220142	0.159176	0.602296	0.0488645	0.000643409	0.000711019	0.171738	0.00092093	0.0150698	0.00393388	0.00128752	0.0489083	0.00056289	7.17194e-05	2.16349e-05	8.08802e-05	0.0316058	0.000840845	2.09417	0.000938567	0.237871	0.00810049	0.00568264	0.0329316	0.124947	0.00381118
344	6.06689	344	4.5851	344	0.0135742	9.08733e-05	0.133996	9.84319e-06	0.00682229	0.000132286	0.0218606	0.00499842	0.00137517	0.0104931	4.87933	0.00109732	0.00939548	0.000129156	3.19804	0.00128095	0.00026866	8.73215e-07	1.39001	0.219112	0.158389	0.601161	0.0487179	0.000636348	0.000703217	0.17089	0.000912518	0.0149611	0.00390303	0.00127495	0.0486152	0.000558249	7.09479e-05	2.14151e-05	7.99926e-05	0.0314145	0.000833431	2.08756	0.000930248	0.237136	0.00807712	0.00565478	0.0327668	0.124729	0.00378371
345	6.06688	345	4.58506	345	0.0135144	8.98784e-05	0.133135	9.78046e-06	0.00678956	0.000130864	0.0217035	0.00495669	0.00136196	0.0104524	4.87249	0.00108678	0.00934965	0.000127891	3.19107	0.00127486	0.000266652	8.65287e-07	1.386	0.218089	0.157608	0.600029	0.0485723	0.000629383	0.000695519	0.170047	0.000904202	0.0148534	0.00387249	0.00126253	0.0483244	0.000553657	7.01865e-05	2.11979e-05	7.91169e-05	0.0312246	0.000826099	2.08099	0.000922021	0.236405	0.00805384	0.0056271	0.0326031	0.124513	0.00375651
346	6.06686	346	4.58502	346	0.0134549	8.88968e-05	0.132281	9.71824e-06	0.00675705	0.000129461	0.0215479	0.0049154	0.00134891	0.010412	4.86568	0.00107638	0.00930416	0.000126642	3.18413	0.00126882	0.000264663	8.57444e-07	1.382	0.217074	0.156832	0.598901	0.0484275	0.00062251	0.000687924	0.169211	0.00089598	0.0147468	0.00384226	0.00125026	0.0480359	0.000549114	6.9435e-05	2.09834e-05	7.82528e-05	0.0310362	0.000818846	2.07444	0.000913883	0.235678	0.00803067	0.0055996	0.0324406	0.124297	0.00372957
347	6.06685	347	4.58498	347	0.0133958	8.79283e-05	0.131435	9.65653e-06	0.00672476	0.000128076	0.0213938	0.00487453	0.00133602	0.0103718	4.85888	0.00106609	0.00925901	0.000125408	3.17722	0.00126283	0.000262693	8.49686e-07	1.37803	0.216068	0.156063	0.597776	0.0482837	0.000615728	0.00068043	0.16838	0.000887852	0.0146411	0.00381233	0.00123813	0.0477496	0.000544618	6.86932e-05	2.07715e-05	7.74002e-05	0.0308493	0.000811672	2.06792	0.000905835	0.234954	0.0080076	0.00557227	0.0322793	0.124082	0.00370291
348	6.06684	348	4.58494	348	0.013337	8.69726e-05	0.130597	9.59532e-06	0.00669268	0.000126709	0.0212411	0.00483408	0.00132327	0.0103319	4.85211	0.00105593	0.00921418	0.000124188	3.17033	0.00125687	0.000260742	8.42012e-07	1.37407	0.215069	0.155298	0.596656	0.0481408	0.000609037	0.000673035	0.167556	0.000879816	0.0145365	0.00378271	0.00122615	0.0474654	0.00054017	6.79611e-05	2.05621e-05	7.6559e-05	0.0306638	0.000804576	2.06142	0.000897874	0.234235	0.00798464	0.00554512	0.0321191	0.123867	0.0036765
349	6.06682	349	4.5849	349	0.0132786	8.60296e-05	0.129766	9.53461e-06	0.00666081	0.00012536	0.0210898	0.00479405	0.00131067	0.0102922	4.84536	0.00104589	0.00916967	0.000122983	3.16347	0.00125095	0.000258809	8.34422e-07	1.37014	0.214078	0.15454	0.595539	0.0479987	0.000602434	0.000665738	0.166737	0.00087187	0.0144329	0.00375338	0.00121431	0.0471835	0.000535768	6.72384e-05	2.03553e-05	7.57288e-05	0.0304797	0.000797557	2.05496	0.00089	0.233519	0.00796177	0.00551815	0.03196	0.123653	0.00365035
350	6.06681	350	4.58486	350	0.0132206	8.5099e-05	0.128943	9.4744e-06	0.00662915	0.000124028	0.0209399	0.00475443	0.00129822	0.0102527	4.83864	0.00103596	0.00912549	0.000121792	3.15664	0.00124508	0.000256894	8.26913e-07	1.36622	0.213095	0.153787	0.594426	0.0478576	0.000595918	0.000658538	0.165924	0.000864014	0.0143302	0.00372435	0.00120262	0.0469036	0.000531412	6.65251e-05	2.0151e-05	7.49097e-05	0.0302971	0.000790614	2.04852	0.000882212	0.232806	0.00793901	0.00549135	0.031802	0.123439	0.00362446
351	6.0668	351	4.58482	351	0.0131629	8.41807e-05	0.128127	9.41467e-06	0.0065977	0.000122714	0.0207914	0.00471521	0.00128592	0.0102134	4.83193	0.00102616	0.00908163	0.000120616	3.14983	0.00123925	0.000254998	8.19486e-07	1.36233	0.21212	0.153039	0.593316	0.0477174	0.000589488	0.000651433	0.165117	0.000856246	0.0142285	0.00369561	0.00119106	0.046626	0.000527102	6.5821e-05	1.99492e-05	7.41013e-05	0.0301159	0.000783746	2.0421	0.000874508	0.232097	0.00791635	0.00546473	0.0316452	0.123226	0.00359882
352	6.06678	352	4.58478	352	0.0131056	8.32745e-05	0.127318	9.35543e-06	0.00656646	0.000121417	0.0206442	0.00467639	0.00127376	0.0101743	4.82525	0.00101646	0.00903808	0.000119453	3.14304	0.00123346	0.000253119	8.12138e-07	1.35846	0.211152	0.152297	0.59221	0.047578	0.000583143	0.000644421	0.164315	0.000848565	0.0141278	0.00366716	0.00117964	0.0463504	0.000522837	6.51259e-05	1.97498e-05	7.33036e-05	0.0299361	0.000776952	2.03572	0.000866888	0.231392	0.00789379	0.00543828	0.0314895	0.123014	0.00357342
353	6.06677	353	4.58474	353	0.0130486	8.23802e-05	0.126516	9.29667e-06	0.00653543	0.000120136	0.0204984	0.00463797	0.00126174	0.0101355	4.81859	0.00100689	0.00899485	0.000118305	3.13628	0.00122771	0.000251258	8.0487e-07	1.3546	0.210191	0.151561	0.591108	0.0474395	0.000576881	0.000637501	0.163519	0.00084097	0.014028	0.00363899	0.00116835	0.0460769	0.000518615	6.44397e-05	1.95528e-05	7.25163e-05	0.0297577	0.000770231	2.02936	0.00085935	0.230691	0.00787133	0.00541199	0.0313348	0.122802	0.00354828
354	6.06676	354	4.5847	354	0.0129919	8.14976e-05	0.125722	9.23838e-06	0.0065046	0.000118872	0.020354	0.00459995	0.00124985	0.0100969	4.81196	0.000997421	0.00895192	0.00011717	3.12955	0.00122199	0.000249414	7.97681e-07	1.35076	0.209238	0.150829	0.590009	0.0473018	0.0005707	0.000630671	0.162729	0.000833459	0.0139292	0.0036111	0.00115719	0.0458056	0.000514438	6.37623e-05	1.93582e-05	7.17394e-05	0.0295806	0.000763582	2.02302	0.000851893	0.229993	0.00784897	0.00538588	0.0311813	0.12259	0.00352337
355	6.06674	355	4.58466	355	0.0129356	8.06265e-05	0.124935	9.18056e-06	0.00647397	0.000117624	0.0202108	0.0045623	0.00123811	0.0100585	4.80534	0.000988066	0.00890931	0.000116048	3.12284	0.00121632	0.000247588	7.90569e-07	1.34695	0.208293	0.150103	0.588914	0.047165	0.000564601	0.000623931	0.161944	0.000826033	0.0138312	0.00358349	0.00114617	0.0455362	0.000510304	6.30936e-05	1.91659e-05	7.09726e-05	0.0294049	0.000757005	2.01672	0.000844517	0.229298	0.00782671	0.00535994	0.0310288	0.12238	0.00349871
356	6.06673	356	4.58462	356	0.0128797	7.97667e-05	0.124155	9.12321e-06	0.00644354	0.000116392	0.020069	0.00452504	0.0012265	0.0100203	4.79875	0.00097882	0.00886699	0.000114939	3.11616	0.00121069	0.000245779	7.83534e-07	1.34315	0.207355	0.149383	0.587823	0.047029	0.000558581	0.000617278	0.161165	0.000818689	0.0137342	0.00355615	0.00113527	0.045269	0.000506212	6.24334e-05	1.89759e-05	7.02158e-05	0.0292306	0.000750497	2.01044	0.00083722	0.228607	0.00780455	0.00533417	0.0308774	0.122169	0.00347428
357	6.06672	357	4.58458	357	0.012824	7.89181e-05	0.123381	9.06633e-06	0.00641332	0.000115176	0.0199284	0.00448816	0.00121503	0.0099823	4.79218	0.000969681	0.00882498	0.000113844	3.1095	0.0012051	0.000243986	7.76574e-07	1.33937	0.206423	0.148667	0.586735	0.0468939	0.000552639	0.000610712	0.160391	0.000811426	0.0136381	0.00352909	0.0011245	0.0450037	0.000502162	6.17816e-05	1.87882e-05	6.94688e-05	0.0290576	0.00074406	2.00418	0.000830001	0.22792	0.00778249	0.00530856	0.030727	0.12196	0.00345008
358	6.0667	358	4.58454	358	0.0127687	7.80806e-05	0.122615	9.00989e-06	0.00638329	0.000113975	0.0197891	0.00445165	0.00120368	0.00994454	4.78563	0.000960649	0.00878326	0.000112761	3.10287	0.00119954	0.00024221	7.69689e-07	1.33561	0.205499	0.147957	0.585651	0.0467596	0.000546775	0.000604231	0.159622	0.000804244	0.0135429	0.00350229	0.00111386	0.0447404	0.000498154	6.11381e-05	1.86027e-05	6.87315e-05	0.0288859	0.000737691	1.99795	0.000822859	0.227236	0.00776053	0.00528311	0.0305777	0.121751	0.00342612
359	6.06669	359	4.5845	359	0.0127138	7.72539e-05	0.121855	8.95392e-06	0.00635346	0.00011279	0.0196511	0.00441551	0.00119247	0.00990699	4.7791	0.000951721	0.00874183	0.000111691	3.09626	0.00119402	0.000240451	7.62878e-07	1.33187	0.204582	0.147251	0.58457	0.0466262	0.000540986	0.000597834	0.158859	0.000797141	0.0134486	0.00347575	0.00110334	0.0444792	0.000494188	6.05027e-05	1.84194e-05	6.80038e-05	0.0287155	0.000731389	1.99175	0.000815794	0.226555	0.00773866	0.00525783	0.0304294	0.121542	0.00340238
360	6.06668	360	4.58446	360	0.0126592	7.64378e-05	0.121102	8.89838e-06	0.00632382	0.000111619	0.0195143	0.00437973	0.00118139	0.00986965	4.7726	0.000942896	0.0087007	0.000110634	3.08968	0.00118855	0.000238707	7.56141e-07	1.32815	0.203672	0.146551	0.583493	0.0464935	0.000535272	0.00059152	0.158101	0.000790116	0.0133551	0.00344947	0.00109294	0.0442199	0.000490261	5.98753e-05	1.82384e-05	6.72854e-05	0.0285464	0.000725155	1.98557	0.000808804	0.225878	0.00771689	0.00523272	0.0302821	0.121334	0.00337887
361	6.06667	361	4.58442	361	0.0126049	7.56323e-05	0.120356	8.8433e-06	0.00629438	0.000110464	0.0193788	0.00434431	0.00117043	0.00983252	4.76611	0.000934172	0.00865986	0.000109589	3.08312	0.00118311	0.00023698	7.49476e-07	1.32444	0.202769	0.145856	0.58242	0.0463617	0.000529631	0.000585287	0.157348	0.000783168	0.0132625	0.00342345	0.00108267	0.0439625	0.000486375	5.92559e-05	1.80594e-05	6.65763e-05	0.0283787	0.000718986	1.97942	0.000801889	0.225204	0.00769522	0.00520776	0.0301358	0.121127	0.00335558
362	6.06665	362	4.58438	362	0.0125509	7.48371e-05	0.119616	8.78865e-06	0.00626513	0.000109323	0.0192444	0.00430925	0.00115959	0.0097956	4.75965	0.000925549	0.0086193	0.000108556	3.07659	0.0011777	0.000235269	7.42882e-07	1.32076	0.201873	0.145166	0.58135	0.0462307	0.000524063	0.000579133	0.156601	0.000776297	0.0131708	0.00339768	0.00107251	0.0437071	0.000482528	5.86442e-05	1.78826e-05	6.58764e-05	0.0282121	0.000712883	1.97329	0.000795047	0.224534	0.00767364	0.00518297	0.0299906	0.12092	0.00333251
363	6.06664	363	4.58434	363	0.0124972	7.40521e-05	0.118883	8.73444e-06	0.00623607	0.000108196	0.0191113	0.00427454	0.00114888	0.00975888	4.75321	0.000917025	0.00857903	0.000107535	3.07008	0.00117234	0.000233573	7.36359e-07	1.31709	0.200984	0.14448	0.580283	0.0461004	0.000518567	0.000573059	0.155858	0.000769501	0.0130799	0.00337217	0.00106247	0.0434536	0.00047872	5.80402e-05	1.77079e-05	6.51854e-05	0.0280469	0.000706845	1.96719	0.000788277	0.223866	0.00765216	0.00515833	0.0298464	0.120713	0.00330966
364	6.06663	364	4.5843	364	0.0124439	7.32771e-05	0.118156	8.68066e-06	0.0062072	0.000107084	0.0189794	0.00424017	0.00113829	0.00972236	4.74678	0.000908599	0.00853904	0.000106526	3.06359	0.00116701	0.000231893	7.29905e-07	1.31344	0.200101	0.1438	0.57922	0.045971	0.00051314	0.000567063	0.155121	0.000762779	0.0129898	0.0033469	0.00105254	0.043202	0.000474951	5.74438e-05	1.75352e-05	6.45032e-05	0.0278829	0.00070087	1.96112	0.00078158	0.223203	0.00763077	0.00513385	0.0297031	0.120508	0.00328703
365	6.06662	365	4.58426	365	0.0123909	7.25121e-05	0.117436	8.62731e-06	0.00617852	0.000105985	0.0188487	0.00420615	0.00112783	0.00968605	4.74038	0.000900268	0.00849932	0.000105529	3.05713	0.00116171	0.000230228	7.23521e-07	1.30981	0.199224	0.143124	0.57816	0.0458423	0.000507783	0.000561143	0.154389	0.00075613	0.0129006	0.00332188	0.00104273	0.0429523	0.00047122	5.68548e-05	1.73646e-05	6.38297e-05	0.0277202	0.000694957	1.95507	0.000774953	0.222542	0.00760948	0.00510953	0.0295608	0.120303	0.0032646
366	6.0666	366	4.58422	366	0.0123382	7.17568e-05	0.116721	8.57438e-06	0.00615002	0.0001049	0.0187191	0.00417246	0.00111748	0.00964993	4.734	0.000892033	0.00845988	0.000104543	3.05069	0.00115646	0.000228579	7.17205e-07	1.30619	0.198355	0.142453	0.577104	0.0457144	0.000502494	0.000555298	0.153662	0.000749554	0.0128122	0.0032971	0.00103303	0.0427044	0.000467527	5.62732e-05	1.7196e-05	6.31649e-05	0.0275586	0.000689107	1.94905	0.000768396	0.221885	0.00758829	0.00508537	0.0294195	0.120098	0.00324239
367	6.06659	367	4.58419	367	0.012333	7.16819e-05	0.11665	8.56911e-06	0.00614718	0.000104793	0.0187062	0.00416912	0.00111645	0.00964633	4.73336	0.000891216	0.00845596	0.000104445	3.05005	0.00115593	0.000228415	7.16577e-07	1.30583	0.198268	0.142387	0.576998	0.0457017	0.00050197	0.000554719	0.153589	0.000748901	0.0128034	0.00329464	0.00103207	0.0426798	0.00046716	5.62155e-05	1.71793e-05	6.30989e-05	0.0275426	0.000688526	1.94844	0.000767744	0.22182	0.00758617	0.00508296	0.0294055	0.120077	0.00324018
368	6.06658	368	4.58415	368	0.0123277	7.1607e-05	0.116579	8.56385e-06	0.00614435	0.000104685	0.0186933	0.00416577	0.00111542	0.00964274	4.73273	0.000890399	0.00845203	0.000104347	3.04941	0.00115541	0.000228251	7.15951e-07	1.30547	0.198182	0.14232	0.576893	0.045689	0.000501446	0.00055414	0.153517	0.000748248	0.0127946	0.00329218	0.00103111	0.0426551	0.000466793	5.61579e-05	1.71626e-05	6.30331e-05	0.0275265	0.000687946	1.94784	0.000767094	0.221754	0.00758406	0.00508056	0.0293914	0.120057	0.00323797
369	6.06657	369	4.58411	369	0.0123225	7.15323e-05	0.116509	8.55859e-06	0.00614151	0.000104578	0.0186805	0.00416243	0.0011144	0.00963914	4.73209	0.000889583	0.00844812	0.00010425	3.04877	0.00115489	0.000228087	7.15325e-07	1.30511	0.198095	0.142253	0.576788	0.0456763	0.000500922	0.000553561	0.153445	0.000747597	0.0127858	0.00328972	0.00103015	0.0426305	0.000466427	5.61003e-05	1.71459e-05	6.29673e-05	0.0275105	0.000687366	1.94724	0.000766444	0.221689	0.00758195	0.00507816	0.0293774	0.120037	0.00323577
370	6.06655	370	4.58407	370	0.0123172	7.14577e-05	0.116438	8.55334e-06	0.00613868	0.000104471	0.0186676	0.0041591	0.00111337	0.00963555	4.73146	0.000888769	0.0084442	0.000104152	3.04813	0.00115436	0.000227924	7.14699e-07	1.30475	0.198009	0.142187	0.576683	0.0456636	0.0005004	0.000552984	0.153372	0.000746946	0.0127771	0.00328726	0.00102919	0.0426059	0.000466061	5.60428e-05	1.71292e-05	6.29016e-05	0.0274944	0.000686787	1.94664	0.000765795	0.221623	0.00757984	0.00507575	0.0293633	0.120016	0.00323357
371	6.06654	371	4.58403	371	0.012312	7.13831e-05	0.116367	8.54809e-06	0.00613585	0.000104364	0.0186548	0.00415576	0.00111235	0.00963196	4.73082	0.000887955	0.00844029	0.000104055	3.04749	0.00115384	0.00022776	7.14075e-07	1.30439	0.197923	0.14212	0.576577	0.0456509	0.000499878	0.000552407	0.1533	0.000746296	0.0127683	0.00328481	0.00102823	0.0425813	0.000465696	5.59854e-05	1.71125e-05	6.2836e-05	0.0274784	0.000686208	1.94604	0.000765146	0.221558	0.00757773	0.00507335	0.0293493	0.119996	0.00323137
372	6.06653	372	4.58399	372	0.0123068	7.13087e-05	0.116296	8.54285e-06	0.00613303	0.000104257	0.018642	0.00415243	0.00111133	0.00962838	4.73018	0.000887142	0.00843637	0.000103957	3.04684	0.00115332	0.000227597	7.13451e-07	1.30403	0.197837	0.142054	0.576472	0.0456382	0.000499357	0.000551831	0.153228	0.000745646	0.0127596	0.00328236	0.00102727	0.0425567	0.000465331	5.59281e-05	1.70959e-05	6.27704e-05	0.0274624	0.00068563	1.94545	0.000764498	0.221493	0.00757562	0.00507096	0.0293353	0.119975	0.00322917
373	6.06652	373	4.58396	373	0.0123015	7.12343e-05	0.116226	8.53761e-06	0.0061302	0.00010415	0.0186291	0.00414911	0.00111031	0.00962479	4.72955	0.00088633	0.00843247	0.00010386	3.0462	0.0011528	0.000227434	7.12828e-07	1.30367	0.197751	0.141987	0.576367	0.0456255	0.000498836	0.000551256	0.153156	0.000744997	0.0127508	0.00327991	0.00102632	0.0425322	0.000464966	5.58708e-05	1.70793e-05	6.2705e-05	0.0274464	0.000685053	1.94485	0.000763851	0.221427	0.00757352	0.00506856	0.0293213	0.119955	0.00322698
374	6.06651	374	4.58392	374	0.0122963	7.11601e-05	0.116155	8.53237e-06	0.00612738	0.000104043	0.0186163	0.00414578	0.00110929	0.00962121	4.72892	0.000885519	0.00842856	0.000103763	3.04556	0.00115228	0.000227271	7.12205e-07	1.30331	0.197665	0.141921	0.576262	0.0456128	0.000498316	0.000550681	0.153084	0.000744349	0.0127421	0.00327747	0.00102536	0.0425076	0.000464602	5.58136e-05	1.70627e-05	6.26396e-05	0.0274304	0.000684476	1.94425	0.000763205	0.221362	0.00757141	0.00506616	0.0293073	0.119935	0.00322478
375	6.06649	375	4.58388	375	0.0122911	7.10859e-05	0.116085	8.52714e-06	0.00612455	0.000103937	0.0186035	0.00414246	0.00110827	0.00961763	4.72828	0.000884709	0.00842466	0.000103666	3.04492	0.00115176	0.000227108	7.11583e-07	1.30296	0.197579	0.141854	0.576157	0.0456002	0.000497797	0.000550107	0.153012	0.000743702	0.0127334	0.00327502	0.00102441	0.0424831	0.000464238	5.57565e-05	1.70461e-05	6.25743e-05	0.0274144	0.0006839	1.94365	0.000762559	0.221297	0.00756931	0.00506377	0.0292933	0.119914	0.00322259
376	6.06648	376	4.58384	376	0.0122859	7.10119e-05	0.116014	8.52191e-06	0.00612173	0.00010383	0.0185908	0.00413915	0.00110725	0.00961405	4.72765	0.0008839	0.00842076	0.000103569	3.04428	0.00115124	0.000226946	7.10962e-07	1.3026	0.197493	0.141788	0.576052	0.0455875	0.000497278	0.000549534	0.15294	0.000743055	0.0127247	0.00327258	0.00102345	0.0424586	0.000463874	5.56994e-05	1.70296e-05	6.25091e-05	0.0273985	0.000683324	1.94305	0.000761914	0.221232	0.0075672	0.00506138	0.0292793	0.119894	0.0032204
377	6.06647	377	4.58381	377	0.0122806	7.09379e-05	0.115944	8.51669e-06	0.00611891	0.000103724	0.018578	0.00413583	0.00110624	0.00961047	4.72701	0.000883092	0.00841686	0.000103473	3.04365	0.00115072	0.000226783	7.10341e-07	1.30224	0.197407	0.141722	0.575947	0.0455749	0.00049676	0.000548962	0.152868	0.000742409	0.012716	0.00327014	0.0010225	0.0424341	0.000463511	5.56425e-05	1.7013e-05	6.2444e-05	0.0273825	0.000682749	1.94245	0.00076127	0.221167	0.0075651	0.00505899	0.0292654	0.119874	0.00321822
378	6.06646	378	4.58377	378	0.0122754	7.0864e-05	0.115874	8.51147e-06	0.0061161	0.000103618	0.0185652	0.00413252	0.00110522	0.00960689	4.72638	0.000882284	0.00841296	0.000103376	3.04301	0.0011502	0.000226621	7.09721e-07	1.30188	0.197321	0.141655	0.575842	0.0455622	0.000496243	0.00054839	0.152796	0.000741764	0.0127073	0.00326771	0.00102155	0.0424097	0.000463148	5.55855e-05	1.69965e-05	6.2379e-05	0.0273666	0.000682175	1.94185	0.000760626	0.221102	0.007563	0.0050566	0.0292514	0.119853	0.00321603
379	6.06645	379	4.58373	379	0.0122702	7.07902e-05	0.115803	8.50625e-06	0.00611328	0.000103512	0.0185525	0.00412921	0.00110421	0.00960332	4.72574	0.000881478	0.00840907	0.00010328	3.04237	0.00114968	0.000226459	7.09102e-07	1.30152	0.197235	0.141589	0.575737	0.0455496	0.000495726	0.000547819	0.152724	0.00074112	0.0126986	0.00326527	0.0010206	0.0423852	0.000462786	5.55287e-05	1.698e-05	6.23141e-05	0.0273507	0.000681601	1.94126	0.000759983	0.221036	0.00756089	0.00505421	0.0292375	0.119833	0.00321385
380	6.06644	380	4.58369	380	0.012265	7.07166e-05	0.115733	8.50104e-06	0.00611047	0.000103406	0.0185398	0.00412591	0.00110319	0.00959975	4.72511	0.000880673	0.00840518	0.000103183	3.04173	0.00114916	0.000226297	7.08483e-07	1.30117	0.19715	0.141523	0.575632	0.045537	0.00049521	0.000547249	0.152653	0.000740476	0.0126899	0.00326284	0.00101965	0.0423608	0.000462424	5.54719e-05	1.69635e-05	6.22492e-05	0.0273348	0.000681028	1.94066	0.00075934	0.220971	0.00755879	0.00505183	0.0292235	0.119812	0.00321167
381	6.06642	381	4.58366	381	0.0122598	7.0643e-05	0.115663	8.49583e-06	0.00610766	0.0001033	0.0185271	0.00412261	0.00110218	0.00959618	4.72448	0.000879868	0.0084013	0.000103087	3.04109	0.00114865	0.000226135	7.07865e-07	1.30081	0.197064	0.141457	0.575527	0.0455243	0.000494695	0.00054668	0.152581	0.000739833	0.0126812	0.00326041	0.00101871	0.0423364	0.000462062	5.54152e-05	1.69471e-05	6.21844e-05	0.0273189	0.000680455	1.94006	0.000758699	0.220906	0.00755669	0.00504944	0.0292096	0.119792	0.00320949
382	6.06641	382	4.58362	382	0.0122546	7.05695e-05	0.115593	8.49063e-06	0.00610485	0.000103195	0.0185143	0.00411931	0.00110117	0.00959261	4.72384	0.000879064	0.00839741	0.000102991	3.04045	0.00114813	0.000225973	7.07248e-07	1.30045	0.196979	0.141391	0.575423	0.0455117	0.00049418	0.000546111	0.152509	0.00073919	0.0126725	0.00325799	0.00101776	0.042312	0.000461701	5.53586e-05	1.69306e-05	6.21197e-05	0.027303	0.000679883	1.93946	0.000758058	0.220841	0.0075546	0.00504706	0.0291957	0.119772	0.00320731
383	6.0664	383	4.58358	383	0.0122494	7.04961e-05	0.115523	8.48543e-06	0.00610204	0.000103089	0.0185016	0.00411602	0.00110016	0.00958905	4.72321	0.000878262	0.00839353	0.000102895	3.03981	0.00114761	0.000225811	7.06631e-07	1.30009	0.196893	0.141325	0.575318	0.0454991	0.000493666	0.000545543	0.152438	0.000738548	0.0126639	0.00325556	0.00101682	0.0422877	0.00046134	5.5302e-05	1.69142e-05	6.20551e-05	0.0272871	0.000679312	1.93887	0.000757417	0.220776	0.0075525	0.00504468	0.0291818	0.119751	0.00320514
384	6.06639	384	4.58354	384	0.0122442	7.04227e-05	0.115453	8.48024e-06	0.00609924	0.000102984	0.018489	0.00411273	0.00109916	0.00958548	4.72258	0.00087746	0.00838965	0.000102799	3.03918	0.00114709	0.00022565	7.06015e-07	1.29974	0.196808	0.141259	0.575213	0.0454865	0.000493153	0.000544976	0.152366	0.000737907	0.0126552	0.00325314	0.00101587	0.0422633	0.000460979	5.52456e-05	1.68978e-05	6.19906e-05	0.0272712	0.000678741	1.93827	0.000756778	0.220712	0.0075504	0.0050423	0.0291679	0.119731	0.00320297
385	6.06638	385	4.58351	385	0.012239	7.03495e-05	0.115383	8.47505e-06	0.00609643	0.000102879	0.0184763	0.00410944	0.00109815	0.00958192	4.72195	0.000876659	0.00838578	0.000102703	3.03854	0.00114658	0.000225489	7.054e-07	1.29938	0.196722	0.141193	0.575108	0.0454739	0.00049264	0.000544409	0.152295	0.000737267	0.0126466	0.00325072	0.00101493	0.042239	0.000460619	5.51891e-05	1.68814e-05	6.19261e-05	0.0272554	0.000678171	1.93768	0.000756139	0.220647	0.00754831	0.00503992	0.029154	0.119711	0.00320079
386	6.06637	386	4.58347	386	0.0122338	7.02764e-05	0.115313	8.46986e-06	0.00609363	0.000102774	0.0184636	0.00410616	0.00109714	0.00957836	4.72131	0.000875859	0.0083819	0.000102607	3.0379	0.00114606	0.000225327	7.04785e-07	1.29902	0.196637	0.141127	0.575004	0.0454614	0.000492128	0.000543843	0.152223	0.000736627	0.0126379	0.0032483	0.00101399	0.0422147	0.000460259	5.51328e-05	1.6865e-05	6.18617e-05	0.0272395	0.000677602	1.93708	0.0007555	0.220582	0.00754621	0.00503754	0.0291401	0.119691	0.00319863
387	6.06636	387	4.58343	387	0.0122286	7.02034e-05	0.115244	8.46468e-06	0.00609083	0.000102669	0.018451	0.00410288	0.00109614	0.0095748	4.72068	0.00087506	0.00837803	0.000102512	3.03726	0.00114554	0.000225166	7.04171e-07	1.29867	0.196552	0.141062	0.574899	0.0454488	0.000491617	0.000543278	0.152152	0.000735988	0.0126293	0.00324589	0.00101304	0.0421904	0.000459899	5.50765e-05	1.68487e-05	6.17974e-05	0.0272237	0.000677033	1.93648	0.000754863	0.220517	0.00754412	0.00503517	0.0291262	0.11967	0.00319646
388	6.06635	388	4.5834	388	0.0122235	7.01304e-05	0.115174	8.4595e-06	0.00608803	0.000102564	0.0184383	0.0040996	0.00109513	0.00957125	4.72005	0.000874262	0.00837416	0.000102416	3.03663	0.00114503	0.000225006	7.03558e-07	1.29831	0.196467	0.140996	0.574794	0.0454362	0.000491106	0.000542714	0.152081	0.00073535	0.0126207	0.00324347	0.0010121	0.0421661	0.00045954	5.50203e-05	1.68324e-05	6.17332e-05	0.0272079	0.000676464	1.93589	0.000754226	0.220452	0.00754202	0.00503279	0.0291124	0.11965	0.00319429
389	6.06634	389	4.58336	389	0.0122183	7.00576e-05	0.115104	8.45432e-06	0.00608524	0.000102459	0.0184257	0.00409632	0.00109413	0.00956769	4.71942	0.000873465	0.0083703	0.000102321	3.03599	0.00114451	0.000224845	7.02945e-07	1.29795	0.196382	0.14093	0.57469	0.0454237	0.000490596	0.00054215	0.152009	0.000734712	0.0126121	0.00324106	0.00101117	0.0421418	0.000459181	5.49642e-05	1.68161e-05	6.16691e-05	0.0271921	0.000675896	1.93529	0.00075359	0.220387	0.00753993	0.00503042	0.0290985	0.11963	0.00319213
390	6.06632	390	4.58332	390	0.0122131	6.99848e-05	0.115035	8.44915e-06	0.00608244	0.000102355	0.0184131	0.00409305	0.00109313	0.00956414	4.71879	0.000872668	0.00836644	0.000102225	3.03535	0.001144	0.000224684	7.02333e-07	1.2976	0.196297	0.140864	0.574585	0.0454111	0.000490087	0.000541587	0.151938	0.000734076	0.0126035	0.00323866	0.00101023	0.0421176	0.000458823	5.49081e-05	1.67998e-05	6.16051e-05	0.0271763	0.000675329	1.9347	0.000752954	0.220323	0.00753784	0.00502805	0.0290847	0.119609	0.00318997
391	6.06631	391	4.58329	391	0.0122079	6.99122e-05	0.114965	8.44399e-06	0.00607965	0.00010225	0.0184005	0.00408979	0.00109213	0.00956059	4.71815	0.000871873	0.00836258	0.00010213	3.03472	0.00114348	0.000224524	7.01722e-07	1.29724	0.196212	0.140799	0.574481	0.0453986	0.000489578	0.000541025	0.151867	0.000733439	0.0125949	0.00323625	0.00100929	0.0420934	0.000458464	5.48521e-05	1.67835e-05	6.15411e-05	0.0271605	0.000674763	1.9341	0.000752319	0.220258	0.00753575	0.00502568	0.0290708	0.119589	0.00318781
392	6.0663	392	4.58325	392	0.0122028	6.98396e-05	0.114896	8.43883e-06	0.00607686	0.000102146	0.0183879	0.00408652	0.00109113	0.00955704	4.71752	0.000871078	0.00835872	0.000102035	3.03408	0.00114297	0.000224364	7.01111e-07	1.29689	0.196127	0.140733	0.574376	0.045386	0.00048907	0.000540463	0.151796	0.000732804	0.0125863	0.00323385	0.00100836	0.0420692	0.000458107	5.47962e-05	1.67673e-05	6.14772e-05	0.0271447	0.000674197	1.93351	0.000751685	0.220193	0.00753366	0.00502331	0.029057	0.119569	0.00318566
393	6.06629	393	4.58321	393	0.0121976	6.97671e-05	0.114827	8.43367e-06	0.00607407	0.000102042	0.0183753	0.00408326	0.00109013	0.0095535	4.71689	0.000870285	0.00835486	0.00010194	3.03345	0.00114245	0.000224203	7.00501e-07	1.29653	0.196042	0.140668	0.574272	0.0453735	0.000488562	0.000539902	0.151725	0.000732169	0.0125777	0.00323145	0.00100742	0.042045	0.000457749	5.47403e-05	1.6751e-05	6.14134e-05	0.027129	0.000673631	1.93292	0.000751051	0.220129	0.00753157	0.00502095	0.0290432	0.119548	0.0031835
394	6.06628	394	4.58318	394	0.0121924	6.96947e-05	0.114757	8.42852e-06	0.00607128	0.000101938	0.0183627	0.00408	0.00108914	0.00954995	4.71626	0.000869492	0.00835101	0.000101845	3.03281	0.00114194	0.000224043	6.99892e-07	1.29617	0.195957	0.140602	0.574167	0.045361	0.000488055	0.000539342	0.151654	0.000731535	0.0125691	0.00322905	0.00100649	0.0420208	0.000457392	5.46845e-05	1.67348e-05	6.13497e-05	0.0271132	0.000673066	1.93232	0.000750418	0.220064	0.00752948	0.00501858	0.0290294	0.119528	0.00318135
395	6.06627	395	4.58314	395	0.0121873	6.96224e-05	0.114688	8.42337e-06	0.00606849	0.000101834	0.0183501	0.00407675	0.00108814	0.00954641	4.71563	0.0008687	0.00834716	0.000101751	3.03217	0.00114143	0.000223884	6.99283e-07	1.29582	0.195873	0.140537	0.574063	0.0453485	0.000487549	0.000538783	0.151583	0.000730901	0.0125606	0.00322665	0.00100556	0.0419967	0.000457035	5.46288e-05	1.67186e-05	6.12861e-05	0.0270975	0.000672502	1.93173	0.000749786	0.22	0.0075274	0.00501622	0.0290156	0.119508	0.0031792
396	6.06626	396	4.5831	396	0.0121821	6.95502e-05	0.114619	8.41822e-06	0.00606571	0.00010173	0.0183376	0.0040735	0.00108715	0.00954287	4.715	0.000867909	0.00834332	0.000101656	3.03154	0.00114091	0.000223724	6.98675e-07	1.29546	0.195788	0.140471	0.573959	0.045336	0.000487043	0.000538224	0.151512	0.000730269	0.012552	0.00322426	0.00100462	0.0419725	0.000456679	5.45732e-05	1.67025e-05	6.12225e-05	0.0270818	0.000671939	1.93113	0.000749154	0.219935	0.00752531	0.00501386	0.0290018	0.119488	0.00317705
397	6.06625	397	4.58307	397	0.012177	6.94781e-05	0.11455	8.41308e-06	0.00606293	0.000101626	0.018325	0.00407025	0.00108615	0.00953933	4.71437	0.000867119	0.00833947	0.000101561	3.03091	0.0011404	0.000223564	6.98067e-07	1.29511	0.195703	0.140406	0.573854	0.0453235	0.000486539	0.000537666	0.151441	0.000729637	0.0125435	0.00322186	0.00100369	0.0419484	0.000456323	5.45176e-05	1.66863e-05	6.1159e-05	0.0270661	0.000671376	1.93054	0.000748523	0.219871	0.00752323	0.0050115	0.028988	0.119467	0.0031749
398	6.06624	398	4.58303	398	0.0121718	6.94061e-05	0.11448	8.40794e-06	0.00606015	0.000101523	0.0183125	0.004067	0.00108516	0.0095358	4.71374	0.00086633	0.00833563	0.000101467	3.03027	0.00113989	0.000223405	6.97461e-07	1.29475	0.195619	0.140341	0.57375	0.045311	0.000486034	0.000537109	0.15137	0.000729005	0.0125349	0.00321947	0.00100276	0.0419243	0.000455968	5.44621e-05	1.66702e-05	6.10956e-05	0.0270504	0.000670813	1.92995	0.000747893	0.219806	0.00752114	0.00500914	0.0289743	0.119447	0.00317276
399	6.06623	399	4.583	399	0.0121667	6.93342e-05	0.114411	8.40281e-06	0.00605737	0.00010142	0.0183	0.00406376	0.00108417	0.00953226	4.71311	0.000865542	0.00833179	0.000101373	3.02964	0.00113938	0.000223246	6.96854e-07	1.2944	0.195534	0.140275	0.573646	0.0452985	0.000485531	0.000536552	0.151299	0.000728374	0.0125264	0.00321709	0.00100184	0.0419002	0.000455612	5.44066e-05	1.66541e-05	6.10323e-05	0.0270347	0.000670251	1.92936	0.000747263	0.219742	0.00751906	0.00500678	0.0289605	0.119427	0.00317062
400	6.06622	400	4.58296	400	0.0121615	6.92623e-05	0.114343	8.39768e-06	0.00605459	0.000101316	0.0182875	0.00406052	0.00108318	0.00952873	4.71248	0.000864754	0.00832796	0.000101278	3.029	0.00113887	0.000223086	6.96249e-07	1.29405	0.19545	0.14021	0.573542	0.045286	0.000485028	0.000535996	0.151228	0.000727744	0.0125179	0.0032147	0.00100091	0.0418762	0.000455257	5.43512e-05	1.6638e-05	6.09691e-05	0.027019	0.00066969	1.92876	0.000746634	0.219677	0.00751698	0.00500443	0.0289467	0.119407	0.00316848
401	6.06621	401	4.58293	401	0.0121564	6.91906e-05	0.114274	8.39255e-06	0.00605182	0.000101213	0.018275	0.00405729	0.00108219	0.0095252	4.71185	0.000863968	0.00832412	0.000101184	3.02837	0.00113836	0.000222927	6.95644e-07	1.29369	0.195366	0.140145	0.573437	0.0452736	0.000484525	0.000535441	0.151157	0.000727115	0.0125093	0.00321232	0.000999984	0.0418521	0.000454903	5.42959e-05	1.66219e-05	6.09059e-05	0.0270033	0.000669129	1.92817	0.000746006	0.219613	0.0075149	0.00500207	0.028933	0.119386	0.00316634
402	6.0662	402	4.58289	402	0.0121512	6.91189e-05	0.114205	8.38743e-06	0.00604904	0.00010111	0.0182625	0.00405405	0.0010812	0.00952167	4.71122	0.000863182	0.00832029	0.00010109	3.02773	0.00113784	0.000222769	6.9504e-07	1.29334	0.195281	0.14008	0.573333	0.0452611	0.000484023	0.000534887	0.151087	0.000726486	0.0125008	0.00320994	0.000999059	0.0418281	0.000454549	5.42407e-05	1.66058e-05	6.08429e-05	0.0269877	0.000668569	1.92758	0.000745378	0.219549	0.00751282	0.00499972	0.0289193	0.119366	0.0031642
403	6.06619	403	4.58285	403	0.0121461	6.90474e-05	0.114136	8.38231e-06	0.00604627	0.000101007	0.01825	0.00405083	0.00108022	0.00951814	4.71059	0.000862398	0.00831646	0.000100997	3.0271	0.00113733	0.00022261	6.94436e-07	1.29298	0.195197	0.140015	0.573229	0.0452486	0.000483522	0.000534333	0.151016	0.000725858	0.0124923	0.00320756	0.000998135	0.0418041	0.000454195	5.41855e-05	1.65898e-05	6.07799e-05	0.0269721	0.00066801	1.92699	0.000744751	0.219484	0.00751074	0.00499737	0.0289056	0.119346	0.00316207
404	6.06618	404	4.58282	404	0.012141	6.89759e-05	0.114067	8.3772e-06	0.0060435	0.000100905	0.0182376	0.0040476	0.00107923	0.00951462	4.70996	0.000861614	0.00831264	0.000100903	3.02647	0.00113682	0.000222451	6.93833e-07	1.29263	0.195113	0.13995	0.573125	0.0452362	0.000483022	0.00053378	0.150946	0.000725231	0.0124838	0.00320518	0.000997212	0.0417801	0.000453841	5.41304e-05	1.65738e-05	6.07169e-05	0.0269564	0.000667451	1.9264	0.000744125	0.21942	0.00750866	0.00499502	0.0288918	0.119326	0.00315993
405	6.06617	405	4.58278	405	0.0121358	6.89045e-05	0.113999	8.37209e-06	0.00604074	0.000100802	0.0182251	0.00404438	0.00107825	0.0095111	4.70934	0.000860831	0.00830881	0.000100809	3.02584	0.00113631	0.000222293	6.93231e-07	1.29228	0.195029	0.139885	0.573021	0.0452238	0.000482522	0.000533227	0.150875	0.000724604	0.0124753	0.00320281	0.00099629	0.0417561	0.000453488	5.40754e-05	1.65578e-05	6.06541e-05	0.0269408	0.000666892	1.9258	0.000743499	0.219356	0.00750658	0.00499267	0.0288781	0.119306	0.0031578
406	6.06616	406	4.58275	406	0.0121307	6.88332e-05	0.11393	8.36699e-06	0.00603797	0.000100699	0.0182127	0.00404116	0.00107726	0.00950758	4.70871	0.000860049	0.00830499	0.000100716	3.0252	0.0011358	0.000222135	6.92629e-07	1.29192	0.194945	0.13982	0.572917	0.0452113	0.000482023	0.000532676	0.150805	0.000723979	0.0124669	0.00320044	0.000995369	0.0417322	0.000453135	5.40204e-05	1.65418e-05	6.05913e-05	0.0269252	0.000666335	1.92521	0.000742874	0.219292	0.00750451	0.00499033	0.0288644	0.119285	0.00315567
407	6.06615	407	4.58271	407	0.0121256	6.8762e-05	0.113861	8.36188e-06	0.00603521	0.000100597	0.0182002	0.00403794	0.00107628	0.00950406	4.70808	0.000859268	0.00830118	0.000100622	3.02457	0.0011353	0.000221977	6.92028e-07	1.29157	0.194861	0.139755	0.572813	0.0451989	0.000481524	0.000532125	0.150734	0.000723353	0.0124584	0.00319807	0.00099445	0.0417082	0.000452783	5.39655e-05	1.65258e-05	6.05287e-05	0.0269096	0.000665778	1.92462	0.00074225	0.219227	0.00750243	0.00498798	0.0288508	0.119265	0.00315355
408	6.06614	408	4.58268	408	0.0121205	6.86909e-05	0.113793	8.35679e-06	0.00603244	0.000100495	0.0181878	0.00403473	0.0010753	0.00950054	4.70745	0.000858488	0.00829736	0.000100529	3.02394	0.00113479	0.000221819	6.91428e-07	1.29122	0.194777	0.13969	0.572709	0.0451865	0.000481026	0.000531575	0.150664	0.000722729	0.0124499	0.0031957	0.000993531	0.0416843	0.000452431	5.39107e-05	1.65099e-05	6.04661e-05	0.026894	0.000665221	1.92403	0.000741626	0.219163	0.00750036	0.00498564	0.0288371	0.119245	0.00315142
409	6.06613	409	4.58264	409	0.0121153	6.86199e-05	0.113725	8.35169e-06	0.00602968	0.000100393	0.0181754	0.00403152	0.00107432	0.00949702	4.70682	0.000857708	0.00829355	0.000100436	3.02331	0.00113428	0.000221661	6.90828e-07	1.29086	0.194693	0.139625	0.572605	0.0451741	0.000480529	0.000531025	0.150593	0.000722105	0.0124415	0.00319334	0.000992613	0.0416604	0.000452079	5.3856e-05	1.64939e-05	6.04036e-05	0.0268785	0.000664665	1.92344	0.000741003	0.219099	0.00749828	0.00498329	0.0288234	0.119225	0.0031493
410	6.06612	410	4.58261	410	0.0121102	6.85489e-05	0.113656	8.34661e-06	0.00602692	0.000100291	0.018163	0.00402831	0.00107334	0.00949351	4.7062	0.00085693	0.00828974	0.000100342	3.02267	0.00113377	0.000221503	6.90229e-07	1.29051	0.194609	0.139561	0.572501	0.0451617	0.000480032	0.000530476	0.150523	0.000721481	0.012433	0.00319098	0.000991697	0.0416365	0.000451728	5.38013e-05	1.6478e-05	6.03411e-05	0.0268629	0.000664109	1.92285	0.000740381	0.219035	0.00749621	0.00498095	0.0288098	0.119205	0.00314718
411	6.06611	411	4.58257	411	0.0121051	6.84781e-05	0.113588	8.34152e-06	0.00602417	0.000100189	0.0181506	0.00402511	0.00107236	0.00949	4.70557	0.000856152	0.00828593	0.000100249	3.02204	0.00113326	0.000221345	6.89631e-07	1.29016	0.194526	0.139496	0.572397	0.0451493	0.000479536	0.000529928	0.150453	0.000720859	0.0124246	0.00318862	0.000990781	0.0416127	0.000451377	5.37466e-05	1.64621e-05	6.02788e-05	0.0268474	0.000663555	1.92226	0.000739759	0.218971	0.00749414	0.00497862	0.0287961	0.119184	0.00314506
412	6.0661	412	4.58254	412	0.0121	6.84073e-05	0.11352	8.33644e-06	0.00602141	0.000100087	0.0181383	0.00402191	0.00107139	0.00948649	4.70494	0.000855375	0.00828213	0.000100157	3.02141	0.00113276	0.000221188	6.89033e-07	1.28981	0.194442	0.139431	0.572294	0.0451369	0.000479041	0.00052938	0.150383	0.000720237	0.0124161	0.00318626	0.000989867	0.0415888	0.000451026	5.36921e-05	1.64463e-05	6.02165e-05	0.0268318	0.000663	1.92167	0.000739138	0.218907	0.00749207	0.00497628	0.0287825	0.119164	0.00314294
413	6.06609	413	4.5825	413	0.0120949	6.83367e-05	0.113451	8.33136e-06	0.00601866	9.99855e-05	0.0181259	0.00401871	0.00107041	0.00948298	4.70431	0.0008546	0.00827832	0.000100064	3.02078	0.00113225	0.000221031	6.88436e-07	1.28946	0.194359	0.139367	0.57219	0.0451245	0.000478546	0.000528834	0.150313	0.000719616	0.0124077	0.0031839	0.000988953	0.041565	0.000450676	5.36376e-05	1.64304e-05	6.01543e-05	0.0268163	0.000662447	1.92108	0.000738518	0.218843	0.00749	0.00497394	0.0287688	0.119144	0.00314083
414	6.06608	414	4.58247	414	0.0120898	6.82661e-05	0.113383	8.32629e-06	0.00601591	9.98841e-05	0.0181135	0.00401552	0.00106944	0.00947948	4.70369	0.000853825	0.00827453	9.9971e-05	3.02015	0.00113174	0.000220874	6.87839e-07	1.2891	0.194275	0.139302	0.572086	0.0451122	0.000478052	0.000528287	0.150242	0.000718995	0.0123993	0.00318155	0.000988041	0.0415412	0.000450326	5.35832e-05	1.64146e-05	6.00921e-05	0.0268008	0.000661894	1.92049	0.000737898	0.218779	0.00748793	0.00497161	0.0287552	0.119124	0.00313871
415	6.06607	415	4.58244	415	0.0120847	6.81956e-05	0.113315	8.32122e-06	0.00601316	9.97827e-05	0.0181012	0.00401233	0.00106846	0.00947597	4.70306	0.00085305	0.00827073	9.98784e-05	3.01952	0.00113124	0.000220717	6.87243e-07	1.28875	0.194192	0.139238	0.571982	0.0450998	0.000477558	0.000527742	0.150172	0.000718375	0.0123909	0.0031792	0.000987129	0.0415174	0.000449976	5.35288e-05	1.63988e-05	6.00301e-05	0.0267853	0.000661341	1.91991	0.000737279	0.218715	0.00748586	0.00496927	0.0287416	0.119104	0.0031366
416	6.06606	416	4.5824	416	0.0120796	6.81252e-05	0.113247	8.31615e-06	0.00601041	9.96815e-05	0.0180889	0.00400914	0.00106749	0.00947247	4.70243	0.000852277	0.00826693	9.97859e-05	3.01889	0.00113073	0.00022056	6.86648e-07	1.2884	0.194108	0.139173	0.571879	0.0450874	0.000477065	0.000527197	0.150102	0.000717756	0.0123825	0.00317685	0.000986219	0.0414936	0.000449627	5.34745e-05	1.6383e-05	5.99681e-05	0.0267698	0.000660789	1.91932	0.00073666	0.218651	0.00748379	0.00496694	0.028728	0.119084	0.00313449
417	6.06605	417	4.58237	417	0.0120745	6.80549e-05	0.113179	8.31109e-06	0.00600766	9.95804e-05	0.0180765	0.00400595	0.00106652	0.00946897	4.70181	0.000851505	0.00826314	9.96936e-05	3.01826	0.00113022	0.000220403	6.86053e-07	1.28805	0.194025	0.139109	0.571775	0.0450751	0.000476573	0.000526653	0.150032	0.000717137	0.0123741	0.0031745	0.00098531	0.0414699	0.000449278	5.34203e-05	1.63672e-05	5.99062e-05	0.0267543	0.000660238	1.91873	0.000736042	0.218587	0.00748173	0.00496461	0.0287144	0.119063	0.00313239
418	6.06604	418	4.58233	418	0.0120694	6.79847e-05	0.113111	8.30604e-06	0.00600492	9.94794e-05	0.0180642	0.00400277	0.00106555	0.00946547	4.70118	0.000850733	0.00825935	9.96013e-05	3.01763	0.00112972	0.000220247	6.85459e-07	1.2877	0.193941	0.139044	0.571672	0.0450627	0.000476081	0.00052611	0.149963	0.00071652	0.0123657	0.00317216	0.000984401	0.0414461	0.000448929	5.33662e-05	1.63514e-05	5.98444e-05	0.0267389	0.000659687	1.91814	0.000735425	0.218523	0.00747966	0.00496228	0.0287008	0.119043	0.00313028
419	6.06603	419	4.5823	419	0.0120643	6.79146e-05	0.113044	8.30098e-06	0.00600217	9.93786e-05	0.0180519	0.00399959	0.00106458	0.00946198	4.70056	0.000849963	0.00825557	9.95091e-05	3.017	0.00112921	0.00022009	6.84866e-07	1.28735	0.193858	0.13898	0.571568	0.0450504	0.00047559	0.000525567	0.149893	0.000715902	0.0123573	0.00316982	0.000983494	0.0414224	0.000448581	5.33121e-05	1.63357e-05	5.97827e-05	0.0267234	0.000659137	1.91755	0.000734809	0.21846	0.0074776	0.00495996	0.0286873	0.119023	0.00312818
420	6.06602	420	4.58227	420	0.0120592	6.78445e-05	0.112976	8.29593e-06	0.00599943	9.92778e-05	0.0180396	0.00399642	0.00106361	0.00945848	4.69993	0.000849193	0.00825178	9.94171e-05	3.01637	0.00112871	0.000219934	6.84273e-07	1.287	0.193775	0.138916	0.571464	0.0450381	0.0004751	0.000525025	0.149823	0.000715286	0.0123489	0.00316748	0.000982588	0.0413987	0.000448233	5.32581e-05	1.63199e-05	5.9721e-05	0.026708	0.000658587	1.91697	0.000734193	0.218396	0.00747553	0.00495763	0.0286737	0.119003	0.00312608
421	6.06601	421	4.58223	421	0.0120542	6.77746e-05	0.112908	8.29089e-06	0.00599669	9.91772e-05	0.0180274	0.00399325	0.00106265	0.00945499	4.6993	0.000848424	0.008248	9.93251e-05	3.01574	0.0011282	0.000219778	6.83681e-07	1.28664	0.193692	0.138851	0.571361	0.0450258	0.00047461	0.000524484	0.149753	0.00071467	0.0123406	0.00316514	0.000981683	0.041375	0.000447886	5.32041e-05	1.63042e-05	5.96595e-05	0.0266926	0.000658038	1.91638	0.000733577	0.218332	0.00747347	0.00495531	0.0286601	0.118983	0.00312398
422	6.066	422	4.5822	422	0.0120491	6.77047e-05	0.11284	8.28585e-06	0.00599395	9.90768e-05	0.0180151	0.00399008	0.00106168	0.0094515	4.69868	0.000847656	0.00824422	9.92333e-05	3.01511	0.0011277	0.000219622	6.8309e-07	1.28629	0.193609	0.138787	0.571257	0.0450134	0.000474121	0.000523943	0.149683	0.000714055	0.0123322	0.0031628	0.000980779	0.0413513	0.000447539	5.31502e-05	1.62886e-05	5.9598e-05	0.0266771	0.000657489	1.91579	0.000732963	0.218268	0.00747141	0.00495298	0.0286466	0.118963	0.00312188
423	6.06599	423	4.58217	423	0.012044	6.76349e-05	0.112773	8.28081e-06	0.00599122	9.89764e-05	0.0180028	0.00398691	0.00106072	0.00944801	4.69805	0.000846889	0.00824045	9.91415e-05	3.01448	0.0011272	0.000219466	6.82499e-07	1.28594	0.193526	0.138723	0.571154	0.0450011	0.000473632	0.000523403	0.149614	0.00071344	0.0123238	0.00316047	0.000979875	0.0413277	0.000447192	5.30964e-05	1.62729e-05	5.95365e-05	0.0266617	0.000656941	1.9152	0.000732349	0.218205	0.00746935	0.00495066	0.0286331	0.118943	0.00311978
424	6.06598	424	4.58213	424	0.0120389	6.75652e-05	0.112705	8.27578e-06	0.00598848	9.88762e-05	0.0179906	0.00398375	0.00105975	0.00944453	4.69743	0.000846123	0.00823667	9.90499e-05	3.01385	0.00112669	0.00021931	6.81909e-07	1.28559	0.193443	0.138659	0.571051	0.0449888	0.000473144	0.000522864	0.149544	0.000712826	0.0123155	0.00315814	0.000978973	0.041304	0.000446845	5.30427e-05	1.62572e-05	5.94752e-05	0.0266463	0.000656394	1.91462	0.000731735	0.218141	0.00746729	0.00494834	0.0286195	0.118922	0.00311769
425	6.06597	425	4.5821	425	0.0120339	6.74956e-05	0.112638	8.27075e-06	0.00598575	9.87761e-05	0.0179784	0.00398059	0.00105879	0.00944104	4.6968	0.000845357	0.0082329	9.89583e-05	3.01323	0.00112619	0.000219155	6.81319e-07	1.28524	0.19336	0.138595	0.570947	0.0449765	0.000472657	0.000522325	0.149474	0.000712213	0.0123072	0.00315581	0.000978072	0.0412804	0.000446499	5.2989e-05	1.62416e-05	5.94139e-05	0.026631	0.000655847	1.91403	0.000731123	0.218077	0.00746523	0.00494602	0.028606	0.118902	0.0031156
426	6.06596	426	4.58207	426	0.0120288	6.74261e-05	0.11257	8.26572e-06	0.00598302	9.86761e-05	0.0179661	0.00397743	0.00105783	0.00943756	4.69618	0.000844593	0.00822913	9.88669e-05	3.0126	0.00112569	0.000218999	6.8073e-07	1.28489	0.193277	0.138531	0.570844	0.0449643	0.00047217	0.000521788	0.149405	0.0007116	0.0122988	0.00315348	0.000977172	0.0412568	0.000446153	5.29353e-05	1.6226e-05	5.93527e-05	0.0266156	0.000655301	1.91345	0.000730511	0.218014	0.00746317	0.00494371	0.0285925	0.118882	0.00311351
427	6.06595	427	4.58203	427	0.0120237	6.73567e-05	0.112503	8.2607e-06	0.00598029	9.85763e-05	0.0179539	0.00397428	0.00105687	0.00943408	4.69556	0.000843829	0.00822537	9.87756e-05	3.01197	0.00112519	0.000218844	6.80142e-07	1.28454	0.193195	0.138467	0.570741	0.044952	0.000471684	0.00052125	0.149335	0.000710988	0.0122905	0.00315116	0.000976273	0.0412332	0.000445808	5.28818e-05	1.62104e-05	5.92916e-05	0.0266002	0.000654755	1.91286	0.000729899	0.21795	0.00746111	0.00494139	0.028579	0.118862	0.00311142
428	6.06595	428	4.582	428	0.0120187	6.72873e-05	0.112436	8.25568e-06	0.00597757	9.84765e-05	0.0179417	0.00397113	0.00105591	0.0094306	4.69493	0.000843066	0.0082216	9.86844e-05	3.01134	0.00112468	0.000218689	6.79554e-07	1.28419	0.193112	0.138403	0.570637	0.0449397	0.000471198	0.000520714	0.149266	0.000710377	0.0122822	0.00314884	0.000975375	0.0412097	0.000445463	5.28283e-05	1.61948e-05	5.92306e-05	0.0265849	0.00065421	1.91227	0.000729288	0.217887	0.00745906	0.00493908	0.0285655	0.118842	0.00310933
429	6.06594	429	4.58197	429	0.0120136	6.72181e-05	0.112368	8.25067e-06	0.00597484	9.83769e-05	0.0179295	0.00396798	0.00105495	0.00942712	4.69431	0.000842304	0.00821784	9.85932e-05	3.01072	0.00112418	0.000218534	6.78967e-07	1.28384	0.193029	0.138339	0.570534	0.0449275	0.000470713	0.000520178	0.149197	0.000709766	0.0122739	0.00314652	0.000974478	0.0411861	0.000445118	5.27749e-05	1.61793e-05	5.91696e-05	0.0265695	0.000653666	1.91169	0.000728678	0.217823	0.007457	0.00493677	0.028552	0.118822	0.00310725
430	6.06593	430	4.58194	430	0.0120085	6.71489e-05	0.112301	8.24566e-06	0.00597212	9.82774e-05	0.0179174	0.00396484	0.00105399	0.00942365	4.69368	0.000841543	0.00821408	9.85022e-05	3.01009	0.00112368	0.000218379	6.7838e-07	1.2835	0.192947	0.138275	0.570431	0.0449152	0.000470229	0.000519643	0.149127	0.000709156	0.0122656	0.0031442	0.000973582	0.0411626	0.000444773	5.27215e-05	1.61637e-05	5.91087e-05	0.0265542	0.000653122	1.9111	0.000728069	0.21776	0.00745495	0.00493446	0.0285386	0.118802	0.00310517
431	6.06592	431	4.5819	431	0.0120035	6.70798e-05	0.112234	8.24065e-06	0.00596939	9.81781e-05	0.0179052	0.0039617	0.00105304	0.00942017	4.69306	0.000840783	0.00821033	9.84113e-05	3.00946	0.00112318	0.000218224	6.77795e-07	1.28315	0.192864	0.138211	0.570328	0.044903	0.000469745	0.000519108	0.149058	0.000708547	0.0122573	0.00314189	0.000972687	0.0411391	0.000444429	5.26682e-05	1.61482e-05	5.90479e-05	0.0265389	0.000652578	1.91052	0.00072746	0.217696	0.00745289	0.00493215	0.0285251	0.118782	0.00310309
432	6.06591	432	4.58187	432	0.0119984	6.70109e-05	0.112167	8.23565e-06	0.00596667	9.80788e-05	0.017893	0.00395856	0.00105208	0.0094167	4.69244	0.000840024	0.00820658	9.83205e-05	3.00883	0.00112268	0.000218069	6.77209e-07	1.2828	0.192782	0.138148	0.570225	0.0448907	0.000469262	0.000518574	0.148989	0.000707938	0.012249	0.00313957	0.000971793	0.0411156	0.000444086	5.2615e-05	1.61327e-05	5.89872e-05	0.0265236	0.000652035	1.90993	0.000726852	0.217633	0.00745084	0.00492984	0.0285116	0.118762	0.00310101
433	6.0659	433	4.58184	433	0.0119934	6.6942e-05	0.1121	8.23065e-06	0.00596396	9.79797e-05	0.0178809	0.00395542	0.00105113	0.00941323	4.69181	0.000839265	0.00820282	9.82298e-05	3.00821	0.00112218	0.000217915	6.76625e-07	1.28245	0.1927	0.138084	0.570121	0.0448785	0.00046878	0.000518041	0.148919	0.00070733	0.0122407	0.00313726	0.0009709	0.0410921	0.000443742	5.25619e-05	1.61172e-05	5.89265e-05	0.0265083	0.000651493	1.90935	0.000726244	0.21757	0.00744879	0.00492753	0.0284982	0.118742	0.00309893
434	6.06589	434	4.58181	434	0.0119884	6.68731e-05	0.112033	8.22566e-06	0.00596124	9.78807e-05	0.0178687	0.00395229	0.00105017	0.00940977	4.69119	0.000838507	0.00819908	9.81392e-05	3.00758	0.00112168	0.000217761	6.76041e-07	1.2821	0.192617	0.13802	0.570018	0.0448663	0.000468298	0.000517509	0.14885	0.000706723	0.0122325	0.00313495	0.000970008	0.0410687	0.000443399	5.25088e-05	1.61017e-05	5.8866e-05	0.026493	0.000650951	1.90877	0.000725637	0.217506	0.00744674	0.00492523	0.0284848	0.118722	0.00309686
435	6.06588	435	4.58178	435	0.0119833	6.68044e-05	0.111966	8.22067e-06	0.00595852	9.77819e-05	0.0178566	0.00394916	0.00104922	0.0094063	4.69057	0.000837751	0.00819533	9.80487e-05	3.00696	0.00112118	0.000217606	6.75458e-07	1.28175	0.192535	0.137957	0.569915	0.044854	0.000467816	0.000516977	0.148781	0.000706116	0.0122242	0.00313265	0.000969117	0.0410452	0.000443056	5.24557e-05	1.60863e-05	5.88055e-05	0.0264778	0.00065041	1.90818	0.000725031	0.217443	0.00744469	0.00492292	0.0284713	0.118702	0.00309478
436	6.06587	436	4.58175	436	0.0119783	6.67358e-05	0.111899	8.21568e-06	0.00595581	9.76831e-05	0.0178445	0.00394604	0.00104827	0.00940284	4.68995	0.000836995	0.00819159	9.79583e-05	3.00633	0.00112068	0.000217452	6.74875e-07	1.2814	0.192453	0.137893	0.569812	0.0448418	0.000467336	0.000516446	0.148712	0.00070551	0.012216	0.00313034	0.000968227	0.0410218	0.000442714	5.24028e-05	1.60708e-05	5.8745e-05	0.0264625	0.00064987	1.9076	0.000724425	0.21738	0.00744264	0.00492062	0.0284579	0.118682	0.00309271
437	6.06586	437	4.58172	437	0.0119732	6.66672e-05	0.111833	8.2107e-06	0.0059531	9.75845e-05	0.0178324	0.00394292	0.00104732	0.00939937	4.68932	0.000836239	0.00818785	9.7868e-05	3.00571	0.00112018	0.000217298	6.74293e-07	1.28106	0.192371	0.13783	0.569709	0.0448296	0.000466856	0.000515915	0.148643	0.000704905	0.0122077	0.00312804	0.000967338	0.0409984	0.000442372	5.23499e-05	1.60554e-05	5.86847e-05	0.0264473	0.00064933	1.90702	0.00072382	0.217317	0.00744059	0.00491832	0.0284445	0.118661	0.00309064
438	6.06586	438	4.58168	438	0.0119682	6.65987e-05	0.111766	8.20572e-06	0.00595039	9.7486e-05	0.0178203	0.0039398	0.00104637	0.00939591	4.6887	0.000835485	0.00818411	9.77779e-05	3.00508	0.00111968	0.000217145	6.73711e-07	1.28071	0.192289	0.137766	0.569606	0.0448174	0.000466376	0.000515385	0.148574	0.0007043	0.0121995	0.00312574	0.00096645	0.040975	0.00044203	5.2297e-05	1.604e-05	5.86244e-05	0.026432	0.00064879	1.90643	0.000723216	0.217253	0.00743854	0.00491602	0.0284311	0.118641	0.00308858
439	6.06585	439	4.58165	439	0.0119632	6.65303e-05	0.111699	8.20075e-06	0.00594768	9.73876e-05	0.0178082	0.00393668	0.00104543	0.00939246	4.68808	0.000834732	0.00818037	9.76878e-05	3.00445	0.00111919	0.000216991	6.7313e-07	1.28036	0.192207	0.137703	0.569504	0.0448052	0.000465897	0.000514856	0.148505	0.000703696	0.0121912	0.00312344	0.000965564	0.0409516	0.000441689	5.22443e-05	1.60246e-05	5.85642e-05	0.0264168	0.000648251	1.90585	0.000722612	0.21719	0.0074365	0.00491372	0.0284177	0.118621	0.00308651
440	6.06584	440	4.58162	440	0.0119582	6.6462e-05	0.111633	8.19578e-06	0.00594498	9.72893e-05	0.0177961	0.00393357	0.00104448	0.009389	4.68746	0.000833979	0.00817664	9.75978e-05	3.00383	0.00111869	0.000216837	6.7255e-07	1.28001	0.192125	0.137639	0.569401	0.0447931	0.000465419	0.000514327	0.148436	0.000703092	0.012183	0.00312115	0.000964678	0.0409283	0.000441348	5.21916e-05	1.60093e-05	5.85041e-05	0.0264016	0.000647713	1.90527	0.000722009	0.217127	0.00743445	0.00491143	0.0284043	0.118601	0.00308445
441	6.06583	441	4.58159	441	0.0119531	6.63938e-05	0.111566	8.19081e-06	0.00594227	9.71912e-05	0.0177841	0.00393046	0.00104353	0.00938555	4.68684	0.000833227	0.00817291	9.75079e-05	3.00321	0.00111819	0.000216684	6.71971e-07	1.27966	0.192043	0.137576	0.569298	0.0447809	0.000464941	0.0005138	0.148367	0.00070249	0.0121748	0.00311885	0.000963793	0.0409049	0.000441007	5.21389e-05	1.59939e-05	5.8444e-05	0.0263864	0.000647175	1.90468	0.000721406	0.217064	0.00743241	0.00490913	0.0283909	0.118581	0.00308239
442	6.06582	442	4.58156	442	0.0119481	6.63257e-05	0.1115	8.18585e-06	0.00593957	9.70932e-05	0.017772	0.00392735	0.00104259	0.00938209	4.68622	0.000832476	0.00816918	9.74181e-05	3.00258	0.00111769	0.000216531	6.71392e-07	1.27932	0.191961	0.137513	0.569195	0.0447687	0.000464464	0.000513272	0.148299	0.000701887	0.0121666	0.00311656	0.000962909	0.0408816	0.000440667	5.20864e-05	1.59786e-05	5.83841e-05	0.0263712	0.000646638	1.9041	0.000720804	0.217001	0.00743036	0.00490684	0.0283776	0.118561	0.00308033
443	6.06581	443	4.58153	443	0.0119431	6.62576e-05	0.111433	8.18089e-06	0.00593687	9.69953e-05	0.01776	0.00392425	0.00104165	0.00937864	4.68559	0.000831726	0.00816546	9.73285e-05	3.00196	0.0011172	0.000216378	6.70813e-07	1.27897	0.191879	0.137449	0.569092	0.0447566	0.000463988	0.000512746	0.14823	0.000701286	0.0121584	0.00311427	0.000962026	0.0408583	0.000440327	5.20339e-05	1.59633e-05	5.83242e-05	0.026356	0.000646101	1.90352	0.000720203	0.216938	0.00742832	0.00490455	0.0283642	0.118541	0.00307827
444	6.0658	444	4.5815	444	0.0119381	6.61897e-05	0.111367	8.17593e-06	0.00593417	9.68975e-05	0.017748	0.00392115	0.0010407	0.00937519	4.68497	0.000830977	0.00816174	9.72389e-05	3.00133	0.0011167	0.000216225	6.70235e-07	1.27862	0.191797	0.137386	0.568989	0.0447444	0.000463512	0.00051222	0.148161	0.000700685	0.0121502	0.00311198	0.000961144	0.040835	0.000439987	5.19814e-05	1.5948e-05	5.82643e-05	0.0263409	0.000645565	1.90294	0.000719602	0.216875	0.00742628	0.00490226	0.0283509	0.118521	0.00307622
445	6.0658	445	4.58147	445	0.0119331	6.61218e-05	0.1113	8.17098e-06	0.00593147	9.67998e-05	0.0177359	0.00391805	0.00103976	0.00937175	4.68435	0.000830229	0.00815802	9.71494e-05	3.00071	0.0011162	0.000216072	6.69658e-07	1.27828	0.191716	0.137323	0.568887	0.0447323	0.000463037	0.000511695	0.148093	0.000700085	0.012142	0.0031097	0.000960263	0.0408117	0.000439648	5.1929e-05	1.59327e-05	5.82046e-05	0.0263257	0.000645029	1.90236	0.000719002	0.216812	0.00742424	0.00489997	0.0283375	0.118501	0.00307416
446	6.06579	446	4.58144	446	0.0119281	6.6054e-05	0.111234	8.16603e-06	0.00592878	9.67023e-05	0.0177239	0.00391495	0.00103882	0.0093683	4.68373	0.000829481	0.0081543	9.70601e-05	3.00009	0.00111571	0.000215919	6.69082e-07	1.27793	0.191634	0.13726	0.568784	0.0447201	0.000462562	0.00051117	0.148024	0.000699485	0.0121338	0.00310742	0.000959383	0.0407885	0.000439309	5.18767e-05	1.59175e-05	5.81449e-05	0.0263106	0.000644494	1.90178	0.000718403	0.216749	0.0074222	0.00489768	0.0283242	0.118481	0.00307211
447	6.06578	447	4.58141	447	0.0119231	6.59863e-05	0.111168	8.16109e-06	0.00592608	9.66049e-05	0.0177119	0.00391186	0.00103788	0.00936486	4.68311	0.000828735	0.00815058	9.69708e-05	2.99946	0.00111521	0.000215767	6.68506e-07	1.27758	0.191553	0.137197	0.568681	0.044708	0.000462088	0.000510646	0.147955	0.000698886	0.0121257	0.00310514	0.000958504	0.0407652	0.00043897	5.18245e-05	1.59023e-05	5.80853e-05	0.0262954	0.00064396	1.90119	0.000717804	0.216686	0.00742016	0.00489539	0.0283109	0.118461	0.00307006
448	6.06577	448	4.58138	448	0.0119181	6.59187e-05	0.111102	8.15615e-06	0.00592339	9.65076e-05	0.0176999	0.00390877	0.00103694	0.00936142	4.68249	0.000827989	0.00814687	9.68816e-05	2.99884	0.00111472	0.000215614	6.6793e-07	1.27724	0.191471	0.137134	0.568579	0.0446959	0.000461614	0.000510123	0.147887	0.000698288	0.0121175	0.00310286	0.000957626	0.040742	0.000438632	5.17723e-05	1.5887e-05	5.80258e-05	0.0262803	0.000643426	1.90061	0.000717206	0.216623	0.00741812	0.00489311	0.0282976	0.118441	0.00306801
449	6.06576	449	4.58135	449	0.0119131	6.58512e-05	0.111036	8.15121e-06	0.0059207	9.64104e-05	0.017688	0.00390569	0.00103601	0.00935798	4.68187	0.000827244	0.00814316	9.67926e-05	2.99822	0.00111422	0.000215462	6.67356e-07	1.27689	0.19139	0.137071	0.568476	0.0446837	0.000461142	0.000509601	0.147818	0.00069769	0.0121093	0.00310058	0.000956749	0.0407188	0.000438294	5.17202e-05	1.58718e-05	5.79664e-05	0.0262652	0.000642893	1.90003	0.000716608	0.21656	0.00741608	0.00489083	0.0282843	0.118421	0.00306597
450	6.06575	450	4.58132	450	0.0119081	6.57837e-05	0.11097	8.14628e-06	0.00591801	9.63133e-05	0.017676	0.0039026	0.00103507	0.00935454	4.68125	0.0008265	0.00813945	9.67036e-05	2.99759	0.00111373	0.00021531	6.66782e-07	1.27655	0.191308	0.137008	0.568374	0.0446716	0.000460669	0.000509079	0.14775	0.000697093	0.0121012	0.00309831	0.000955873	0.0406956	0.000437956	5.16681e-05	1.58567e-05	5.7907e-05	0.0262501	0.00064236	1.89945	0.000716011	0.216497	0.00741404	0.00488854	0.028271	0.118401	0.00306392
451	6.06575	451	4.58129	451	0.0119031	6.57164e-05	0.110904	8.14135e-06	0.00591532	9.62164e-05	0.017664	0.00389952	0.00103414	0.0093511	4.68063	0.000825756	0.00813575	9.66148e-05	2.99697	0.00111323	0.000215158	6.66208e-07	1.2762	0.191227	0.136945	0.568271	0.0446595	0.000460198	0.000508557	0.147682	0.000696497	0.012093	0.00309604	0.000954998	0.0406725	0.000437619	5.16161e-05	1.58415e-05	5.78477e-05	0.026235	0.000641828	1.89887	0.000715415	0.216434	0.00741201	0.00488626	0.0282577	0.118381	0.00306188
452	6.06574	452	4.58126	452	0.0118981	6.56491e-05	0.110838	8.13643e-06	0.00591264	9.61196e-05	0.0176521	0.00389645	0.0010332	0.00934767	4.68001	0.000825014	0.00813205	9.6526e-05	2.99635	0.00111274	0.000215006	6.65635e-07	1.27585	0.191146	0.136882	0.568169	0.0446474	0.000459726	0.000508037	0.147613	0.000695901	0.0120849	0.00309377	0.000954124	0.0406493	0.000437282	5.15642e-05	1.58263e-05	5.77885e-05	0.02622	0.000641296	1.89829	0.000714819	0.216372	0.00740997	0.00488398	0.0282444	0.118361	0.00305984
453	6.06573	453	4.58123	453	0.0118931	6.55819e-05	0.110772	8.13151e-06	0.00590995	9.60229e-05	0.0176402	0.00389337	0.00103227	0.00934424	4.67939	0.000824272	0.00812835	9.64373e-05	2.99573	0.00111225	0.000214854	6.65063e-07	1.27551	0.191065	0.136819	0.568066	0.0446353	0.000459256	0.000507517	0.147545	0.000695306	0.0120768	0.0030915	0.000953251	0.0406262	0.000436945	5.15123e-05	1.58112e-05	5.77293e-05	0.0262049	0.000640765	1.89771	0.000714224	0.216309	0.00740794	0.00488171	0.0282312	0.118341	0.0030578
454	6.06572	454	4.58121	454	0.0118881	6.55148e-05	0.110706	8.12659e-06	0.00590727	9.59263e-05	0.0176282	0.0038903	0.00103134	0.00934081	4.67877	0.000823531	0.00812465	9.63488e-05	2.99511	0.00111175	0.000214703	6.64491e-07	1.27516	0.190984	0.136756	0.567964	0.0446233	0.000458786	0.000506997	0.147477	0.000694712	0.0120686	0.00308923	0.000952379	0.0406031	0.000436609	5.14605e-05	1.57961e-05	5.76702e-05	0.0261898	0.000640234	1.89713	0.00071363	0.216246	0.00740591	0.00487943	0.0282179	0.118322	0.00305576
455	6.06571	455	4.58118	455	0.0118831	6.54477e-05	0.11064	8.12168e-06	0.00590459	9.58298e-05	0.0176163	0.00388724	0.00103041	0.00933738	4.67815	0.000822791	0.00812095	9.62603e-05	2.99448	0.00111126	0.000214551	6.6392e-07	1.27482	0.190902	0.136693	0.567862	0.0446112	0.000458317	0.000506479	0.147409	0.000694118	0.0120605	0.00308697	0.000951508	0.04058	0.000436273	5.14088e-05	1.5781e-05	5.76112e-05	0.0261748	0.000639704	1.89656	0.000713036	0.216183	0.00740387	0.00487716	0.0282047	0.118302	0.00305373
456	6.06571	456	4.58115	456	0.0118781	6.53808e-05	0.110575	8.11677e-06	0.00590191	9.57335e-05	0.0176044	0.00388417	0.00102948	0.00933395	4.67754	0.000822052	0.00811726	9.6172e-05	2.99386	0.00111077	0.0002144	6.6335e-07	1.27447	0.190821	0.136631	0.567759	0.0445991	0.000457848	0.000505961	0.14734	0.000693524	0.0120524	0.00308471	0.000950638	0.0405569	0.000435937	5.13571e-05	1.57659e-05	5.75523e-05	0.0261598	0.000639175	1.89598	0.000712443	0.216121	0.00740184	0.00487488	0.0281914	0.118282	0.00305169
457	6.0657	457	4.58112	457	0.0118732	6.53139e-05	0.110509	8.11187e-06	0.00589923	9.56373e-05	0.0175925	0.00388111	0.00102855	0.00933053	4.67692	0.000821313	0.00811357	9.60837e-05	2.99324	0.00111027	0.000214249	6.6278e-07	1.27413	0.190741	0.136568	0.567657	0.0445871	0.00045738	0.000505443	0.147272	0.000692932	0.0120443	0.00308245	0.000949769	0.0405338	0.000435602	5.13055e-05	1.57509e-05	5.74934e-05	0.0261448	0.000638646	1.8954	0.00071185	0.216058	0.00739981	0.00487261	0.0281782	0.118262	0.00304966
458	6.06569	458	4.58109	458	0.0118682	6.52472e-05	0.110443	8.10697e-06	0.00589656	9.55412e-05	0.0175806	0.00387805	0.00102762	0.00932711	4.6763	0.000820576	0.00810988	9.59956e-05	2.99262	0.00110978	0.000214098	6.6221e-07	1.27378	0.19066	0.136505	0.567555	0.044575	0.000456912	0.000504927	0.147204	0.00069234	0.0120362	0.00308019	0.000948901	0.0405108	0.000435267	5.12539e-05	1.57358e-05	5.74347e-05	0.0261298	0.000638117	1.89482	0.000711258	0.215996	0.00739778	0.00487034	0.028165	0.118242	0.00304763
459	6.06568	459	4.58106	459	0.0118632	6.51805e-05	0.110378	8.10207e-06	0.00589389	9.54452e-05	0.0175688	0.003875	0.00102669	0.00932369	4.67568	0.000819839	0.0081062	9.59075e-05	2.992	0.00110929	0.000213947	6.61642e-07	1.27344	0.190579	0.136443	0.567452	0.044563	0.000456445	0.000504411	0.147136	0.000691749	0.0120281	0.00307794	0.000948034	0.0404878	0.000434932	5.12025e-05	1.57208e-05	5.7376e-05	0.0261148	0.000637589	1.89424	0.000710667	0.215933	0.00739576	0.00486807	0.0281517	0.118222	0.00304561
460	6.06567	460	4.58104	460	0.0118583	6.51139e-05	0.110312	8.09718e-06	0.00589121	9.53493e-05	0.0175569	0.00387194	0.00102577	0.00932027	4.67506	0.000819103	0.00810252	9.58195e-05	2.99138	0.0011088	0.000213796	6.61074e-07	1.2731	0.190498	0.13638	0.56735	0.0445509	0.000455979	0.000503895	0.147068	0.000691158	0.0120201	0.00307569	0.000947168	0.0404647	0.000434598	5.1151e-05	1.57058e-05	5.73173e-05	0.0260998	0.000637062	1.89366	0.000710076	0.21587	0.00739373	0.00486581	0.0281385	0.118202	0.00304358
461	6.06567	461	4.58101	461	0.0118533	6.50473e-05	0.110247	8.09229e-06	0.00588854	9.52535e-05	0.017545	0.00386889	0.00102484	0.00931685	4.67445	0.000818368	0.00809884	9.57317e-05	2.99076	0.00110831	0.000213645	6.60506e-07	1.27275	0.190417	0.136318	0.567248	0.0445389	0.000455513	0.00050338	0.147	0.000690568	0.012012	0.00307344	0.000946303	0.0404418	0.000434264	5.10997e-05	1.56908e-05	5.72588e-05	0.0260848	0.000636535	1.89309	0.000709486	0.215808	0.0073917	0.00486354	0.0281253	0.118182	0.00304156
462	6.06566	462	4.58098	462	0.0118483	6.49809e-05	0.110182	8.0874e-06	0.00588588	9.51579e-05	0.0175332	0.00386585	0.00102392	0.00931343	4.67383	0.000817634	0.00809516	9.56439e-05	2.99014	0.00110782	0.000213495	6.59939e-07	1.27241	0.190337	0.136255	0.567146	0.0445269	0.000455048	0.000502866	0.146932	0.000689979	0.0120039	0.00307119	0.000945438	0.0404188	0.00043393	5.10484e-05	1.56758e-05	5.72003e-05	0.0260698	0.000636009	1.89251	0.000708896	0.215745	0.00738968	0.00486127	0.0281122	0.118162	0.00303953
463	6.06565	463	4.58095	463	0.0118434	6.49145e-05	0.110116	8.08252e-06	0.00588321	9.50624e-05	0.0175214	0.0038628	0.001023	0.00931002	4.67321	0.000816901	0.00809148	9.55563e-05	2.98952	0.00110733	0.000213345	6.59373e-07	1.27206	0.190256	0.136193	0.567044	0.0445149	0.000454583	0.000502353	0.146865	0.00068939	0.0119959	0.00306894	0.000944575	0.0403958	0.000433597	5.09971e-05	1.56609e-05	5.71419e-05	0.0260549	0.000635483	1.89193	0.000708308	0.215683	0.00738765	0.00485901	0.028099	0.118142	0.00303751
464	6.06564	464	4.58092	464	0.0118384	6.48483e-05	0.110051	8.07764e-06	0.00588054	9.4967e-05	0.0175095	0.00385976	0.00102207	0.00930661	4.67259	0.000816168	0.00808781	9.54687e-05	2.9889	0.00110684	0.000213194	6.58808e-07	1.27172	0.190176	0.136131	0.566942	0.0445028	0.000454119	0.00050184	0.146797	0.000688802	0.0119878	0.0030667	0.000943713	0.0403729	0.000433264	5.0946e-05	1.56459e-05	5.70835e-05	0.0260399	0.000634958	1.89136	0.000707719	0.215621	0.00738563	0.00485675	0.0280858	0.118122	0.0030355
465	6.06563	465	4.5809	465	0.0118335	6.47821e-05	0.109986	8.07276e-06	0.00587788	9.48717e-05	0.0174977	0.00385672	0.00102115	0.0093032	4.67198	0.000815436	0.00808414	9.53813e-05	2.98828	0.00110635	0.000213044	6.58243e-07	1.27138	0.190095	0.136068	0.56684	0.0444908	0.000453655	0.000501328	0.146729	0.000688214	0.0119798	0.00306446	0.000942852	0.0403499	0.000432931	5.08949e-05	1.5631e-05	5.70252e-05	0.026025	0.000634434	1.89078	0.000707132	0.215558	0.0073836	0.00485449	0.0280726	0.118102	0.00303348
466	6.06563	466	4.58087	466	0.0118285	6.47159e-05	0.109921	8.06789e-06	0.00587522	9.47765e-05	0.0174859	0.00385369	0.00102023	0.00929979	4.67136	0.000814705	0.00808047	9.52939e-05	2.98766	0.00110586	0.000212894	6.57678e-07	1.27103	0.190015	0.136006	0.566738	0.0444788	0.000453192	0.000500816	0.146661	0.000687627	0.0119718	0.00306222	0.000941991	0.040327	0.000432599	5.08438e-05	1.56161e-05	5.6967e-05	0.0260101	0.00063391	1.8902	0.000706544	0.215496	0.00738158	0.00485223	0.0280595	0.118082	0.00303146
467	6.06562	467	4.58084	467	0.0118236	6.46499e-05	0.109856	8.06303e-06	0.00587256	9.46815e-05	0.0174741	0.00385066	0.00101932	0.00929638	4.67074	0.000813975	0.00807681	9.52066e-05	2.98705	0.00110537	0.000212744	6.57114e-07	1.27069	0.189934	0.135944	0.566636	0.0444669	0.00045273	0.000500305	0.146594	0.000687041	0.0119637	0.00305998	0.000941132	0.0403041	0.000432267	5.07928e-05	1.56012e-05	5.69089e-05	0.0259952	0.000633386	1.88963	0.000705958	0.215434	0.00737956	0.00484997	0.0280464	0.118063	0.00302945
468	6.06561	468	4.58082	468	0.0118186	6.4584e-05	0.109791	8.05816e-06	0.0058699	9.45865e-05	0.0174624	0.00384763	0.0010184	0.00929298	4.67013	0.000813246	0.00807314	9.51195e-05	2.98643	0.00110488	0.000212595	6.56551e-07	1.27035	0.189854	0.135882	0.566534	0.0444549	0.000452268	0.000499795	0.146526	0.000686455	0.0119557	0.00305774	0.000940274	0.0402813	0.000431935	5.07419e-05	1.55863e-05	5.68509e-05	0.0259803	0.000632863	1.88905	0.000705372	0.215371	0.00737754	0.00484772	0.0280332	0.118043	0.00302744
469	6.0656	469	4.58079	469	0.0118137	6.45181e-05	0.109726	8.0533e-06	0.00586724	9.44917e-05	0.0174506	0.0038446	0.00101748	0.00928958	4.66951	0.000812517	0.00806948	9.50324e-05	2.98581	0.00110439	0.000212445	6.55988e-07	1.27001	0.189774	0.13582	0.566432	0.0444429	0.000451807	0.000499285	0.146459	0.00068587	0.0119477	0.00305551	0.000939416	0.0402584	0.000431604	5.06911e-05	1.55715e-05	5.67929e-05	0.0259654	0.000632341	1.88847	0.000704787	0.215309	0.00737552	0.00484546	0.0280201	0.118023	0.00302543
470	6.0656	470	4.58076	470	0.0118087	6.44523e-05	0.109661	8.04845e-06	0.00586459	9.4397e-05	0.0174388	0.00384158	0.00101657	0.00928618	4.66889	0.000811789	0.00806583	9.49455e-05	2.98519	0.00110391	0.000212296	6.55426e-07	1.26966	0.189694	0.135758	0.56633	0.0444309	0.000451346	0.000498776	0.146391	0.000685286	0.0119397	0.00305328	0.00093856	0.0402355	0.000431273	5.06403e-05	1.55566e-05	5.6735e-05	0.0259505	0.000631819	1.8879	0.000704202	0.215247	0.0073735	0.00484321	0.028007	0.118003	0.00302342
471	6.06559	471	4.58074	471	0.0118038	6.43866e-05	0.109596	8.0436e-06	0.00586194	9.43024e-05	0.0174271	0.00383856	0.00101565	0.00928278	4.66828	0.000811062	0.00806217	9.48586e-05	2.98457	0.00110342	0.000212146	6.54865e-07	1.26932	0.189613	0.135696	0.566228	0.044419	0.000450886	0.000498268	0.146324	0.000684702	0.0119317	0.00305105	0.000937704	0.0402127	0.000430942	5.05895e-05	1.55418e-05	5.66772e-05	0.0259357	0.000631297	1.88732	0.000703618	0.215185	0.00737148	0.00484096	0.0279939	0.117983	0.00302142
472	6.06558	472	4.58071	472	0.0117989	6.4321e-05	0.109531	8.03875e-06	0.00585929	9.4208e-05	0.0174153	0.00383554	0.00101474	0.00927938	4.66766	0.000810336	0.00805852	9.47718e-05	2.98396	0.00110293	0.000211997	6.54304e-07	1.26898	0.189533	0.135633	0.566126	0.044407	0.000450427	0.00049776	0.146256	0.000684119	0.0119237	0.00304882	0.00093685	0.0401899	0.000430612	5.05389e-05	1.5527e-05	5.66194e-05	0.0259208	0.000630777	1.88675	0.000703035	0.215122	0.00736947	0.00483871	0.0279808	0.117963	0.00301941
473	6.06557	473	4.58069	473	0.011794	6.42555e-05	0.109466	8.03391e-06	0.00585664	9.41136e-05	0.0174036	0.00383253	0.00101383	0.00927599	4.66705	0.000809611	0.00805487	9.46852e-05	2.98334	0.00110244	0.000211848	6.53744e-07	1.26864	0.189453	0.135572	0.566024	0.0443951	0.000449968	0.000497253	0.146189	0.000683536	0.0119157	0.0030466	0.000935996	0.0401671	0.000430282	5.04882e-05	1.55122e-05	5.65617e-05	0.025906	0.000630256	1.88617	0.000702452	0.21506	0.00736745	0.00483646	0.0279677	0.117943	0.00301741
474	6.06557	474	4.58066	474	0.011789	6.419e-05	0.109402	8.02906e-06	0.00585399	9.40194e-05	0.0173919	0.00382952	0.00101291	0.00927259	4.66643	0.000808887	0.00805122	9.45986e-05	2.98272	0.00110196	0.000211699	6.53184e-07	1.26829	0.189373	0.13551	0.565923	0.0443831	0.000449509	0.000496746	0.146121	0.000682954	0.0119077	0.00304438	0.000935143	0.0401443	0.000429952	5.04377e-05	1.54975e-05	5.65041e-05	0.0258912	0.000629737	1.8856	0.00070187	0.214998	0.00736543	0.00483421	0.0279546	0.117924	0.00301541
475	6.06556	475	4.58063	475	0.0117841	6.41246e-05	0.109337	8.02423e-06	0.00585134	9.39253e-05	0.0173802	0.00382651	0.001012	0.0092692	4.66582	0.000808163	0.00804758	9.45121e-05	2.9821	0.00110147	0.00021155	6.52625e-07	1.26795	0.189294	0.135448	0.565821	0.0443712	0.000449052	0.00049624	0.146054	0.000682373	0.0118998	0.00304215	0.000934292	0.0401216	0.000429623	5.03872e-05	1.54827e-05	5.64465e-05	0.0258763	0.000629217	1.88503	0.000701288	0.214936	0.00736342	0.00483197	0.0279415	0.117904	0.00301341
476	6.06555	476	4.58061	476	0.0117792	6.40593e-05	0.109273	8.0194e-06	0.0058487	9.38312e-05	0.0173685	0.00382351	0.00101109	0.00926581	4.6652	0.00080744	0.00804393	9.44258e-05	2.98149	0.00110099	0.000211402	6.52066e-07	1.26761	0.189214	0.135386	0.565719	0.0443593	0.000448594	0.000495735	0.145987	0.000681792	0.0118918	0.00303994	0.000933441	0.0400988	0.000429293	5.03368e-05	1.5468e-05	5.63891e-05	0.0258615	0.000628699	1.88445	0.000700707	0.214874	0.00736141	0.00482972	0.0279285	0.117884	0.00301142
477	6.06554	477	4.58058	477	0.0117743	6.39941e-05	0.109208	8.01457e-06	0.00584605	9.37374e-05	0.0173568	0.0038205	0.00101019	0.00926242	4.66459	0.000806718	0.00804029	9.43395e-05	2.98087	0.0011005	0.000211253	6.51508e-07	1.26727	0.189134	0.135324	0.565617	0.0443473	0.000448138	0.00049523	0.14592	0.000681212	0.0118838	0.00303772	0.000932591	0.0400761	0.000428965	5.02864e-05	1.54533e-05	5.63317e-05	0.0258467	0.000628181	1.88388	0.000700127	0.214812	0.00735939	0.00482748	0.0279154	0.117864	0.00300942
478	6.06554	478	4.58056	478	0.0117693	6.3929e-05	0.109144	8.00974e-06	0.00584341	9.36436e-05	0.0173451	0.0038175	0.00100928	0.00925904	4.66397	0.000805997	0.00803665	9.42533e-05	2.98026	0.00110001	0.000211105	6.50951e-07	1.26693	0.189054	0.135262	0.565516	0.0443354	0.000447682	0.000494727	0.145853	0.000680633	0.0118759	0.0030355	0.000931743	0.0400534	0.000428636	5.02361e-05	1.54386e-05	5.62743e-05	0.025832	0.000627663	1.8833	0.000699547	0.21475	0.00735738	0.00482524	0.0279024	0.117844	0.00300743
479	6.06553	479	4.58053	479	0.0117644	6.38639e-05	0.109079	8.00492e-06	0.00584077	9.35499e-05	0.0173335	0.00381451	0.00100837	0.00925565	4.66336	0.000805276	0.00803302	9.41672e-05	2.97964	0.00109953	0.000210957	6.50394e-07	1.26659	0.188975	0.135201	0.565414	0.0443235	0.000447226	0.000494223	0.145785	0.000680054	0.011868	0.00303329	0.000930895	0.0400307	0.000428308	5.01859e-05	1.54239e-05	5.62171e-05	0.0258172	0.000627146	1.88273	0.000698968	0.214688	0.00735537	0.004823	0.0278893	0.117824	0.00300544
480	6.06552	480	4.58051	480	0.0117595	6.3799e-05	0.109015	8.0001e-06	0.00583813	9.34564e-05	0.0173218	0.00381151	0.00100747	0.00925227	4.66274	0.000804557	0.00802938	9.40812e-05	2.97902	0.00109904	0.000210809	6.49838e-07	1.26625	0.188895	0.135139	0.565313	0.0443116	0.000446771	0.00049372	0.145718	0.000679476	0.01186	0.00303108	0.000930048	0.040008	0.00042798	5.01357e-05	1.54092e-05	5.61599e-05	0.0258024	0.000626629	1.88216	0.000698389	0.214626	0.00735336	0.00482076	0.0278763	0.117805	0.00300345
481	6.06551	481	4.58048	481	0.0117546	6.37341e-05	0.10895	7.99529e-06	0.0058355	9.33629e-05	0.0173102	0.00380852	0.00100656	0.00924889	4.66213	0.000803838	0.00802575	9.39953e-05	2.97841	0.00109856	0.000210661	6.49283e-07	1.2659	0.188815	0.135077	0.565211	0.0442997	0.000446317	0.000493218	0.145651	0.000678898	0.0118521	0.00302887	0.000929202	0.0399854	0.000427653	5.00856e-05	1.53946e-05	5.61028e-05	0.0257877	0.000626113	1.88158	0.000697811	0.214564	0.00735135	0.00481852	0.0278633	0.117785	0.00300146
482	6.06551	482	4.58046	482	0.0117497	6.36693e-05	0.108886	7.99048e-06	0.00583286	9.32696e-05	0.0172985	0.00380554	0.00100566	0.00924551	4.66152	0.00080312	0.00802213	9.39096e-05	2.97779	0.00109808	0.000210513	6.48728e-07	1.26556	0.188736	0.135016	0.56511	0.0442879	0.000445863	0.000492717	0.145584	0.000678321	0.0118442	0.00302667	0.000928357	0.0399627	0.000427326	5.00355e-05	1.538e-05	5.60457e-05	0.0257729	0.000625598	1.88101	0.000697233	0.214502	0.00734934	0.00481628	0.0278503	0.117765	0.00299948
483	6.0655	483	4.58043	483	0.0117448	6.36046e-05	0.108822	7.98567e-06	0.00583023	9.31764e-05	0.0172869	0.00380255	0.00100476	0.00924214	4.6609	0.000802402	0.0080185	9.38239e-05	2.97718	0.00109759	0.000210365	6.48173e-07	1.26522	0.188656	0.134954	0.565008	0.044276	0.00044541	0.000492216	0.145517	0.000677745	0.0118363	0.00302446	0.000927513	0.0399401	0.000426999	4.99855e-05	1.53653e-05	5.59887e-05	0.0257582	0.000625083	1.88044	0.000696657	0.214441	0.00734734	0.00481405	0.0278373	0.117745	0.00299749
484	6.06549	484	4.58041	484	0.0117399	6.35399e-05	0.108758	7.98087e-06	0.0058276	9.30833e-05	0.0172753	0.00379957	0.00100385	0.00923876	4.66029	0.000801686	0.00801488	9.37383e-05	2.97656	0.00109711	0.000210217	6.47619e-07	1.26488	0.188577	0.134893	0.564907	0.0442641	0.000444957	0.000491716	0.145451	0.000677169	0.0118283	0.00302226	0.00092667	0.0399175	0.000426672	4.99356e-05	1.53507e-05	5.59318e-05	0.0257435	0.000624568	1.87987	0.00069608	0.214379	0.00734533	0.00481182	0.0278243	0.117725	0.00299551
485	6.06549	485	4.58039	485	0.011735	6.34754e-05	0.108694	7.97607e-06	0.00582497	9.29903e-05	0.0172637	0.00379659	0.00100295	0.00923539	4.65968	0.00080097	0.00801126	9.36528e-05	2.97595	0.00109663	0.00021007	6.47066e-07	1.26454	0.188498	0.134831	0.564805	0.0442522	0.000444505	0.000491216	0.145384	0.000676594	0.0118204	0.00302006	0.000925828	0.0398949	0.000426346	4.98857e-05	1.53362e-05	5.5875e-05	0.0257288	0.000624055	1.8793	0.000695505	0.214317	0.00734332	0.00480959	0.0278113	0.117705	0.00299353
486	6.06548	486	4.58036	486	0.0117301	6.34109e-05	0.10863	7.97127e-06	0.00582234	9.28975e-05	0.0172521	0.00379362	0.00100205	0.00923202	4.65906	0.000800255	0.00800764	9.35674e-05	2.97533	0.00109614	0.000209923	6.46514e-07	1.2642	0.188418	0.13477	0.564704	0.0442404	0.000444054	0.000490717	0.145317	0.000676019	0.0118126	0.00301786	0.000924986	0.0398723	0.00042602	4.98359e-05	1.53216e-05	5.58182e-05	0.0257141	0.000623541	1.87872	0.00069493	0.214255	0.00734132	0.00480735	0.0277983	0.117686	0.00299155
487	6.06547	487	4.58034	487	0.0117252	6.33465e-05	0.108566	7.96648e-06	0.00581972	9.28047e-05	0.0172405	0.00379064	0.00100116	0.00922865	4.65845	0.000799541	0.00800402	9.34821e-05	2.97472	0.00109566	0.000209775	6.45962e-07	1.26386	0.188339	0.134709	0.564603	0.0442285	0.000443603	0.000490219	0.14525	0.000675445	0.0118047	0.00301567	0.000924146	0.0398498	0.000425695	4.97861e-05	1.53071e-05	5.57615e-05	0.0256994	0.000623028	1.87815	0.000694355	0.214194	0.00733932	0.00480513	0.0277853	0.117666	0.00298958
488	6.06546	488	4.58032	488	0.0117204	6.32821e-05	0.108502	7.96169e-06	0.00581709	9.27121e-05	0.0172289	0.00378767	0.00100026	0.00922528	4.65784	0.000798828	0.00800041	9.33969e-05	2.97411	0.00109518	0.000209628	6.4541e-07	1.26352	0.18826	0.134647	0.564501	0.0442167	0.000443152	0.000489721	0.145183	0.000674872	0.0117968	0.00301347	0.000923307	0.0398272	0.00042537	4.97365e-05	1.52925e-05	5.57049e-05	0.0256847	0.000622516	1.87758	0.000693781	0.214132	0.00733731	0.0048029	0.0277724	0.117646	0.0029876
489	6.06546	489	4.58029	489	0.0117155	6.32179e-05	0.108438	7.95691e-06	0.00581447	9.26195e-05	0.0172173	0.00378471	0.000999362	0.00922191	4.65723	0.000798116	0.0079968	9.33117e-05	2.97349	0.0010947	0.000209481	6.44859e-07	1.26318	0.188181	0.134586	0.5644	0.0442049	0.000442702	0.000489224	0.145117	0.000674299	0.0117889	0.00301128	0.000922468	0.0398047	0.000425045	4.96868e-05	1.5278e-05	5.56484e-05	0.0256701	0.000622004	1.87701	0.000693208	0.21407	0.00733531	0.00480067	0.0277594	0.117626	0.00298563
490	6.06545	490	4.58027	490	0.0117106	6.31537e-05	0.108374	7.95213e-06	0.00581185	9.25271e-05	0.0172058	0.00378174	0.000998467	0.00921855	4.65661	0.000797404	0.00799319	9.32267e-05	2.97288	0.00109422	0.000209335	6.44309e-07	1.26284	0.188102	0.134525	0.564299	0.044193	0.000442253	0.000488727	0.14505	0.000673727	0.0117811	0.00300909	0.000921631	0.0397822	0.00042472	4.96373e-05	1.52635e-05	5.55919e-05	0.0256554	0.000621493	1.87644	0.000692636	0.214009	0.00733331	0.00479845	0.0277465	0.117607	0.00298366
491	6.06544	491	4.58025	491	0.0117057	6.30896e-05	0.108311	7.94735e-06	0.00580923	9.24348e-05	0.0171942	0.00377878	0.000997572	0.00921519	4.656	0.000796693	0.00798958	9.31418e-05	2.97226	0.00109373	0.000209188	6.43759e-07	1.26251	0.188023	0.134464	0.564198	0.0441812	0.000441804	0.000488231	0.144984	0.000673156	0.0117732	0.0030069	0.000920794	0.0397597	0.000424396	4.95877e-05	1.5249e-05	5.55355e-05	0.0256408	0.000620982	1.87587	0.000692063	0.213947	0.00733131	0.00479622	0.0277335	0.117587	0.00298169
492	6.06544	492	4.58022	492	0.0117008	6.30256e-05	0.108247	7.94258e-06	0.00580661	9.23426e-05	0.0171827	0.00377582	0.000996679	0.00921182	4.65539	0.000795983	0.00798598	9.3057e-05	2.97165	0.00109325	0.000209041	6.4321e-07	1.26217	0.187944	0.134402	0.564097	0.0441694	0.000441356	0.000487736	0.144917	0.000672585	0.0117653	0.00300472	0.000919959	0.0397372	0.000424072	4.95383e-05	1.52346e-05	5.54791e-05	0.0256261	0.000620472	1.8753	0.000691492	0.213885	0.00732931	0.004794	0.0277206	0.117567	0.00297972
493	6.06543	493	4.5802	493	0.011696	6.29617e-05	0.108183	7.93781e-06	0.00580399	9.22506e-05	0.0171712	0.00377287	0.000995786	0.00920847	4.65478	0.000795274	0.00798238	9.29722e-05	2.97104	0.00109277	0.000208895	6.42662e-07	1.26183	0.187865	0.134341	0.563995	0.0441576	0.000440908	0.000487241	0.144851	0.000672014	0.0117575	0.00300254	0.000919124	0.0397148	0.000423748	4.94889e-05	1.52201e-05	5.54229e-05	0.0256115	0.000619962	1.87473	0.000690921	0.213824	0.00732731	0.00479178	0.0277077	0.117547	0.00297775
494	6.06542	494	4.58018	494	0.0116911	6.28979e-05	0.10812	7.93304e-06	0.00580138	9.21586e-05	0.0171597	0.00376991	0.000994895	0.00920511	4.65417	0.000794565	0.00797878	9.28876e-05	2.97043	0.00109229	0.000208749	6.42114e-07	1.26149	0.187786	0.13428	0.563894	0.0441458	0.000440461	0.000486747	0.144784	0.000671445	0.0117497	0.00300035	0.00091829	0.0396923	0.000423425	4.94396e-05	1.52057e-05	5.53666e-05	0.0255969	0.000619453	1.87416	0.000690351	0.213762	0.00732531	0.00478956	0.0276948	0.117528	0.00297579
495	6.06542	495	4.58016	495	0.0116862	6.28341e-05	0.108056	7.92828e-06	0.00579877	9.20668e-05	0.0171482	0.00376696	0.000994004	0.00920175	4.65355	0.000793857	0.00797518	9.28031e-05	2.96981	0.00109181	0.000208602	6.41566e-07	1.26115	0.187708	0.134219	0.563793	0.044134	0.000440015	0.000486254	0.144718	0.000670876	0.0117418	0.00299818	0.000917458	0.0396699	0.000423102	4.93903e-05	1.51913e-05	5.53105e-05	0.0255823	0.000618945	1.87359	0.000689781	0.213701	0.00732332	0.00478734	0.0276819	0.117508	0.00297383
496	6.06541	496	4.58013	496	0.0116814	6.27704e-05	0.107993	7.92352e-06	0.00579616	9.1975e-05	0.0171367	0.00376402	0.000993115	0.0091984	4.65294	0.00079315	0.00797158	9.27186e-05	2.9692	0.00109133	0.000208456	6.41019e-07	1.26081	0.187629	0.134158	0.563692	0.0441222	0.000439569	0.000485761	0.144651	0.000670307	0.011734	0.002996	0.000916626	0.0396475	0.000422779	4.93411e-05	1.51769e-05	5.52545e-05	0.0255677	0.000618437	1.87302	0.000689212	0.213639	0.00732132	0.00478513	0.027669	0.117488	0.00297187
497	6.0654	497	4.58011	497	0.0116765	6.27068e-05	0.107929	7.91877e-06	0.00579355	9.18834e-05	0.0171252	0.00376107	0.000992226	0.00919505	4.65233	0.000792444	0.00796799	9.26343e-05	2.96859	0.00109085	0.00020831	6.40473e-07	1.26047	0.18755	0.134097	0.563591	0.0441104	0.000439123	0.000485269	0.144585	0.000669739	0.0117262	0.00299382	0.000915795	0.0396251	0.000422457	4.92919e-05	1.51625e-05	5.51985e-05	0.0255531	0.000617929	1.87245	0.000688643	0.213578	0.00731933	0.00478291	0.0276561	0.117468	0.00296991
498	6.06539	498	4.58009	498	0.0116717	6.26433e-05	0.107866	7.91402e-06	0.00579094	9.17919e-05	0.0171137	0.00375813	0.000991338	0.0091917	4.65172	0.000791739	0.0079644	9.255e-05	2.96798	0.00109038	0.000208165	6.39927e-07	1.26014	0.187472	0.134036	0.56349	0.0440986	0.000438679	0.000484777	0.144519	0.000669172	0.0117184	0.00299165	0.000914965	0.0396027	0.000422135	4.92429e-05	1.51481e-05	5.51425e-05	0.0255386	0.000617422	1.87188	0.000688075	0.213517	0.00731733	0.0047807	0.0276432	0.117449	0.00296795
499	6.06539	499	4.58007	499	0.0116668	6.25798e-05	0.107802	7.90927e-06	0.00578833	9.17005e-05	0.0171022	0.00375519	0.000990452	0.00918835	4.65111	0.000791034	0.00796082	9.24659e-05	2.96737	0.0010899	0.000208019	6.39382e-07	1.2598	0.187393	0.133976	0.563389	0.0440869	0.000438234	0.000484286	0.144453	0.000668605	0.0117106	0.00298948	0.000914136	0.0395803	0.000421813	4.91938e-05	1.51338e-05	5.50867e-05	0.025524	0.000616915	1.87131	0.000687508	0.213455	0.00731534	0.00477849	0.0276304	0.117429	0.00296599
500	6.06538	500	4.58005	500	0.0116619	6.25164e-05	0.107739	7.90452e-06	0.00578573	9.16092e-05	0.0170908	0.00375226	0.000989566	0.009185	4.6505	0.00079033	0.00795723	9.23818e-05	2.96676	0.00108942	0.000207874	6.38838e-07	1.25946	0.187315	0.133915	0.563288	0.0440751	0.000437791	0.000483796	0.144386	0.000668039	0.0117028	0.00298731	0.000913308	0.039558	0.000421492	4.91448e-05	1.51195e-05	5.50309e-05	0.0255095	0.000616409	1.87075	0.000686941	0.213394	0.00731335	0.00477628	0.0276175	0.117409	0.00296404
501	6.06537	501	4.58002	501	0.0116571	6.24531e-05	0.107676	7.89978e-06	0.00578312	9.1518e-05	0.0170793	0.00374932	0.000988681	0.00918166	4.64989	0.000789627	0.00795365	9.22978e-05	2.96614	0.00108894	0.000207728	6.38294e-07	1.25912	0.187236	0.133854	0.563187	0.0440634	0.000437347	0.000483306	0.14432	0.000667474	0.011695	0.00298514	0.00091248	0.0395357	0.00042117	4.90959e-05	1.51052e-05	5.49752e-05	0.0254949	0.000615904	1.87018	0.000686375	0.213333	0.00731136	0.00477407	0.0276047	0.117389	0.00296209
502	6.06537	502	4.58	502	0.0116523	6.23899e-05	0.107613	7.89505e-06	0.00578052	9.14269e-05	0.0170679	0.00374639	0.000987798	0.00917832	4.64928	0.000788925	0.00795007	9.22139e-05	2.96553	0.00108846	0.000207583	6.3775e-07	1.25879	0.187158	0.133793	0.563087	0.0440516	0.000436905	0.000482817	0.144254	0.000666909	0.0116872	0.00298298	0.000911654	0.0395134	0.00042085	4.90471e-05	1.50909e-05	5.49195e-05	0.0254804	0.000615399	1.86961	0.000685809	0.213271	0.00730936	0.00477186	0.0275918	0.11737	0.00296014
503	6.06536	503	4.57998	503	0.0116474	6.23268e-05	0.10755	7.89032e-06	0.00577792	9.1336e-05	0.0170565	0.00374347	0.000986915	0.00917498	4.64867	0.000788224	0.00794649	9.21302e-05	2.96492	0.00108799	0.000207438	6.37208e-07	1.25845	0.18708	0.133732	0.562986	0.0440399	0.000436463	0.000482328	0.144188	0.000666345	0.0116795	0.00298081	0.000910829	0.0394911	0.000420529	4.89983e-05	1.50766e-05	5.4864e-05	0.0254659	0.000614894	1.86904	0.000685244	0.21321	0.00730737	0.00476965	0.027579	0.11735	0.00295819
504	6.06535	504	4.57996	504	0.0116426	6.22637e-05	0.107487	7.88559e-06	0.00577532	9.12451e-05	0.0170451	0.00374054	0.000986033	0.00917164	4.64806	0.000787523	0.00794292	9.20465e-05	2.96431	0.00108751	0.000207293	6.36665e-07	1.25811	0.187001	0.133672	0.562885	0.0440282	0.000436021	0.00048184	0.144122	0.000665781	0.0116717	0.00297865	0.000910004	0.0394688	0.000420209	4.89496e-05	1.50623e-05	5.48084e-05	0.0254514	0.00061439	1.86848	0.00068468	0.213149	0.00730539	0.00476745	0.0275662	0.11733	0.00295624
505	6.06535	505	4.57994	505	0.0116377	6.22007e-05	0.107424	7.88086e-06	0.00577273	9.11544e-05	0.0170337	0.00373762	0.000985152	0.0091683	4.64745	0.000786823	0.00793934	9.19629e-05	2.9637	0.00108703	0.000207148	6.36124e-07	1.25777	0.186923	0.133611	0.562784	0.0440164	0.00043558	0.000481353	0.144056	0.000665218	0.0116639	0.00297649	0.000909181	0.0394465	0.000419889	4.89009e-05	1.50481e-05	5.4753e-05	0.0254369	0.000613887	1.86791	0.000684116	0.213088	0.0073034	0.00476524	0.0275534	0.117311	0.0029543
506	6.06534	506	4.57992	506	0.0116329	6.21378e-05	0.107361	7.87614e-06	0.00577013	9.10637e-05	0.0170223	0.0037347	0.000984273	0.00916496	4.64684	0.000786124	0.00793577	9.18794e-05	2.96309	0.00108656	0.000207003	6.35583e-07	1.25744	0.186845	0.133551	0.562684	0.0440047	0.000435139	0.000480866	0.14399	0.000664655	0.0116562	0.00297434	0.000908358	0.0394243	0.00041957	4.88523e-05	1.50338e-05	5.46976e-05	0.0254224	0.000613384	1.86734	0.000683553	0.213027	0.00730141	0.00476304	0.0275406	0.117291	0.00295236
507	6.06533	507	4.5799	507	0.0116281	6.2075e-05	0.107298	7.87142e-06	0.00576754	9.09732e-05	0.0170109	0.00373179	0.000983394	0.00916163	4.64623	0.000785425	0.00793221	9.1796e-05	2.96248	0.00108608	0.000206859	6.35042e-07	1.2571	0.186767	0.13349	0.562583	0.043993	0.000434699	0.00048038	0.143924	0.000664093	0.0116484	0.00297218	0.000907536	0.039402	0.00041925	4.88037e-05	1.50196e-05	5.46423e-05	0.025408	0.000612882	1.86677	0.00068299	0.212966	0.00729942	0.00476084	0.0275278	0.117271	0.00295042
508	6.06533	508	4.57988	508	0.0116232	6.20123e-05	0.107235	7.86671e-06	0.00576495	9.08828e-05	0.0169995	0.00372887	0.000982516	0.0091583	4.64562	0.000784728	0.00792864	9.17127e-05	2.96187	0.0010856	0.000206714	6.34502e-07	1.25676	0.186689	0.13343	0.562482	0.0439813	0.00043426	0.000479895	0.143858	0.000663532	0.0116407	0.00297003	0.000906715	0.0393798	0.000418932	4.87552e-05	1.50054e-05	5.45871e-05	0.0253935	0.00061238	1.86621	0.000682428	0.212904	0.00729744	0.00475864	0.027515	0.117252	0.00294848
509	6.06532	509	4.57986	509	0.0116184	6.19496e-05	0.107172	7.862e-06	0.00576236	9.07925e-05	0.0169881	0.00372596	0.000981639	0.00915497	4.64502	0.000784031	0.00792508	9.16295e-05	2.96126	0.00108513	0.00020657	6.33963e-07	1.25643	0.186611	0.133369	0.562382	0.0439696	0.000433821	0.00047941	0.143793	0.000662971	0.011633	0.00296788	0.000905896	0.0393576	0.000418613	4.87068e-05	1.49912e-05	5.45319e-05	0.0253791	0.000611878	1.86564	0.000681866	0.212843	0.00729545	0.00475644	0.0275022	0.117232	0.00294654
510	6.06531	510	4.57984	510	0.0116136	6.1887e-05	0.10711	7.85729e-06	0.00575977	9.07023e-05	0.0169768	0.00372306	0.000980763	0.00915164	4.64441	0.000783335	0.00792152	9.15463e-05	2.96065	0.00108465	0.000206425	6.33424e-07	1.25609	0.186533	0.133309	0.562281	0.0439579	0.000433383	0.000478925	0.143727	0.000662411	0.0116252	0.00296573	0.000905077	0.0393355	0.000418295	4.86584e-05	1.49771e-05	5.44768e-05	0.0253646	0.000611378	1.86508	0.000681305	0.212782	0.00729347	0.00475425	0.0274894	0.117212	0.0029446
511	6.06531	511	4.57982	511	0.0116088	6.18245e-05	0.107047	7.85259e-06	0.00575718	9.06122e-05	0.0169654	0.00372015	0.000979888	0.00914831	4.6438	0.00078264	0.00791796	9.14633e-05	2.96005	0.00108418	0.000206281	6.32886e-07	1.25576	0.186455	0.133248	0.56218	0.0439462	0.000432945	0.000478441	0.143661	0.000661852	0.0116175	0.00296358	0.000904259	0.0393133	0.000417977	4.86101e-05	1.49629e-05	5.44218e-05	0.0253502	0.000610877	1.86451	0.000680745	0.212721	0.00729149	0.00475205	0.0274767	0.117193	0.00294267
512	6.0653	512	4.5798	512	0.0116039	6.1762e-05	0.106984	7.84789e-06	0.0057546	9.05223e-05	0.0169541	0.00371725	0.000979014	0.00914499	4.64319	0.000781945	0.0079144	9.13804e-05	2.95944	0.0010837	0.000206137	6.32348e-07	1.25542	0.186377	0.133188	0.56208	0.0439345	0.000432508	0.000477958	0.143596	0.000661293	0.0116098	0.00296144	0.000903441	0.0392911	0.000417659	4.85618e-05	1.49488e-05	5.43668e-05	0.0253358	0.000610377	1.86395	0.000680185	0.21266	0.00728951	0.00474986	0.0274639	0.117173	0.00294074
513	6.0653	513	4.57978	513	0.0115991	6.16997e-05	0.106922	7.84319e-06	0.00575202	9.04324e-05	0.0169428	0.00371435	0.000978141	0.00914167	4.64258	0.000781251	0.00791085	9.12975e-05	2.95883	0.00108323	0.000205993	6.31811e-07	1.25508	0.1863	0.133128	0.561979	0.0439229	0.000432071	0.000477476	0.14353	0.000660734	0.0116021	0.00295929	0.000902625	0.039269	0.000417342	4.85136e-05	1.49347e-05	5.43119e-05	0.0253214	0.000609878	1.86338	0.000679626	0.212599	0.00728752	0.00474766	0.0274512	0.117153	0.0029388
514	6.06529	514	4.57976	514	0.0115943	6.16374e-05	0.106859	7.8385e-06	0.00574943	9.03427e-05	0.0169315	0.00371146	0.000977269	0.00913834	4.64197	0.000780558	0.0079073	9.12148e-05	2.95822	0.00108276	0.00020585	6.31274e-07	1.25475	0.186222	0.133068	0.561879	0.0439112	0.000431635	0.000476994	0.143464	0.000660177	0.0115944	0.00295715	0.00090181	0.0392469	0.000417025	4.84655e-05	1.49206e-05	5.42571e-05	0.025307	0.000609379	1.86281	0.000679067	0.212538	0.00728554	0.00474547	0.0274384	0.117134	0.00293688
515	6.06528	515	4.57974	515	0.0115895	6.15752e-05	0.106797	7.83381e-06	0.00574685	9.0253e-05	0.0169201	0.00370856	0.000976398	0.00913502	4.64137	0.000779866	0.00790375	9.11321e-05	2.95761	0.00108228	0.000205706	6.30738e-07	1.25441	0.186144	0.133007	0.561778	0.0438995	0.0004312	0.000476512	0.143399	0.000659619	0.0115867	0.00295501	0.000900995	0.0392248	0.000416708	4.84174e-05	1.49065e-05	5.42023e-05	0.0252926	0.000608881	1.86225	0.000678509	0.212478	0.00728356	0.00474328	0.0274257	0.117114	0.00293495
516	6.06528	516	4.57972	516	0.0115847	6.15131e-05	0.106734	7.82912e-06	0.00574428	9.01635e-05	0.0169088	0.00370567	0.000975528	0.00913171	4.64076	0.000779175	0.0079002	9.10495e-05	2.957	0.00108181	0.000205563	6.30203e-07	1.25408	0.186067	0.132947	0.561678	0.0438879	0.000430764	0.000476032	0.143333	0.000659063	0.011579	0.00295288	0.000900182	0.0392027	0.000416391	4.83693e-05	1.48924e-05	5.41477e-05	0.0252782	0.000608383	1.86169	0.000677952	0.212417	0.00728159	0.00474109	0.027413	0.117094	0.00293302
517	6.06527	517	4.5797	517	0.0115799	6.1451e-05	0.106672	7.82444e-06	0.0057417	9.00741e-05	0.0168976	0.00370279	0.000974658	0.00912839	4.64015	0.000778484	0.00789666	9.09671e-05	2.9564	0.00108134	0.000205419	6.29668e-07	1.25374	0.185989	0.132887	0.561578	0.0438762	0.00043033	0.000475551	0.143268	0.000658507	0.0115713	0.00295074	0.000899369	0.0391806	0.000416075	4.83214e-05	1.48784e-05	5.4093e-05	0.0252639	0.000607886	1.86112	0.000677395	0.212356	0.00727961	0.00473891	0.0274003	0.117075	0.0029311
518	6.06526	518	4.57968	518	0.0115751	6.1389e-05	0.10661	7.81976e-06	0.00573912	8.99847e-05	0.0168863	0.0036999	0.00097379	0.00912508	4.63955	0.000777794	0.00789311	9.08847e-05	2.95579	0.00108086	0.000205276	6.29134e-07	1.25341	0.185912	0.132827	0.561477	0.0438646	0.000429896	0.000475072	0.143202	0.000657951	0.0115637	0.00294861	0.000898558	0.0391586	0.00041576	4.82735e-05	1.48643e-05	5.40385e-05	0.0252495	0.000607389	1.86056	0.000676838	0.212295	0.00727763	0.00473672	0.0273876	0.117055	0.00292918
519	6.06526	519	4.57966	519	0.0115703	6.13271e-05	0.106548	7.81509e-06	0.00573655	8.98955e-05	0.016875	0.00369702	0.000972923	0.00912176	4.63894	0.000777105	0.00788958	9.08024e-05	2.95518	0.00108039	0.000205133	6.286e-07	1.25307	0.185834	0.132767	0.561377	0.043853	0.000429462	0.000474593	0.143137	0.000657397	0.011556	0.00294648	0.000897747	0.0391366	0.000415444	4.82256e-05	1.48503e-05	5.3984e-05	0.0252352	0.000606893	1.85999	0.000676282	0.212234	0.00727566	0.00473453	0.0273749	0.117036	0.00292726
520	6.06525	520	4.57964	520	0.0115655	6.12653e-05	0.106485	7.81042e-06	0.00573398	8.98064e-05	0.0168638	0.00369414	0.000972056	0.00911845	4.63833	0.000776416	0.00788604	9.07202e-05	2.95458	0.00107992	0.00020499	6.28067e-07	1.25274	0.185757	0.132707	0.561277	0.0438414	0.00042903	0.000474114	0.143072	0.000656842	0.0115483	0.00294435	0.000896937	0.0391145	0.000415129	4.81778e-05	1.48363e-05	5.39296e-05	0.0252209	0.000606397	1.85943	0.000675727	0.212174	0.00727368	0.00473235	0.0273622	0.117016	0.00292534
521	6.06524	521	4.57962	521	0.0115607	6.12036e-05	0.106423	7.80575e-06	0.00573141	8.97174e-05	0.0168525	0.00369126	0.000971191	0.00911515	4.63773	0.000775729	0.0078825	9.06381e-05	2.95397	0.00107945	0.000204847	6.27534e-07	1.2524	0.18568	0.132647	0.561177	0.0438297	0.000428597	0.000473637	0.143007	0.000656289	0.0115407	0.00294222	0.000896128	0.0390925	0.000414814	4.81301e-05	1.48223e-05	5.38752e-05	0.0252065	0.000605902	1.85887	0.000675172	0.212113	0.00727171	0.00473017	0.0273495	0.116996	0.00292342
522	6.06524	522	4.5796	522	0.0115559	6.11419e-05	0.106361	7.80109e-06	0.00572884	8.96285e-05	0.0168413	0.00368839	0.000970326	0.00911184	4.63712	0.000775042	0.00787897	9.05561e-05	2.95336	0.00107898	0.000204704	6.27002e-07	1.25207	0.185602	0.132587	0.561076	0.0438181	0.000428165	0.000473159	0.142941	0.000655736	0.011533	0.0029401	0.00089532	0.0390705	0.000414499	4.80824e-05	1.48083e-05	5.38209e-05	0.0251922	0.000605407	1.8583	0.000674618	0.212052	0.00726973	0.00472799	0.0273368	0.116977	0.00292151
523	6.06523	523	4.57959	523	0.0115511	6.10803e-05	0.106299	7.79643e-06	0.00572627	8.95398e-05	0.01683	0.00368552	0.000969463	0.00910853	4.63651	0.000774356	0.00787544	9.04742e-05	2.95276	0.00107851	0.000204562	6.26471e-07	1.25174	0.185525	0.132527	0.560976	0.0438065	0.000427734	0.000472683	0.142876	0.000655183	0.0115254	0.00293797	0.000894513	0.0390486	0.000414185	4.80348e-05	1.47944e-05	5.37667e-05	0.0251779	0.000604913	1.85774	0.000674065	0.211992	0.00726776	0.00472581	0.0273242	0.116957	0.00291959
524	6.06523	524	4.57957	524	0.0115463	6.10188e-05	0.106237	7.79177e-06	0.00572371	8.94511e-05	0.0168188	0.00368265	0.0009686	0.00910523	4.63591	0.00077367	0.00787191	9.03923e-05	2.95215	0.00107804	0.000204419	6.2594e-07	1.2514	0.185448	0.132468	0.560876	0.0437949	0.000427303	0.000472207	0.142811	0.000654631	0.0115178	0.00293585	0.000893706	0.0390266	0.000413871	4.79872e-05	1.47804e-05	5.37125e-05	0.0251636	0.000604419	1.85718	0.000673512	0.211931	0.00726579	0.00472363	0.0273115	0.116938	0.00291768
525	6.06522	525	4.57955	525	0.0115416	6.09573e-05	0.106175	7.78712e-06	0.00572114	8.93625e-05	0.0168076	0.00367979	0.000967739	0.00910193	4.6353	0.000772986	0.00786839	9.03106e-05	2.95154	0.00107757	0.000204277	6.25409e-07	1.25107	0.185371	0.132408	0.560776	0.0437833	0.000426873	0.000471731	0.142746	0.00065408	0.0115102	0.00293373	0.000892901	0.0390047	0.000413557	4.79397e-05	1.47665e-05	5.36585e-05	0.0251494	0.000603926	1.85662	0.000672959	0.21187	0.00726382	0.00472146	0.0272989	0.116918	0.00291577
526	6.06521	526	4.57953	526	0.0115368	6.08959e-05	0.106113	7.78247e-06	0.00571858	8.92741e-05	0.0167964	0.00367692	0.000966878	0.00909863	4.6347	0.000772302	0.00786486	9.0229e-05	2.95094	0.0010771	0.000204135	6.2488e-07	1.25074	0.185294	0.132348	0.560676	0.0437718	0.000426443	0.000471256	0.142681	0.000653529	0.0115025	0.00293162	0.000892096	0.0389828	0.000413244	4.78922e-05	1.47526e-05	5.36044e-05	0.0251351	0.000603433	1.85605	0.000672408	0.21181	0.00726185	0.00471928	0.0272862	0.116898	0.00291386
527	6.06521	527	4.57951	527	0.011532	6.08347e-05	0.106051	7.77782e-06	0.00571602	8.91857e-05	0.0167852	0.00367406	0.000966018	0.00909533	4.63409	0.000771619	0.00786134	9.01474e-05	2.95033	0.00107663	0.000203993	6.2435e-07	1.2504	0.185217	0.132288	0.560576	0.0437602	0.000426014	0.000470782	0.142616	0.000652979	0.0114949	0.0029295	0.000891293	0.0389609	0.000412931	4.78448e-05	1.47387e-05	5.35505e-05	0.0251208	0.000602941	1.85549	0.000671856	0.211749	0.00725988	0.00471711	0.0272736	0.116879	0.00291196
528	6.0652	528	4.57949	528	0.0115272	6.07734e-05	0.10599	7.77318e-06	0.00571346	8.90975e-05	0.016774	0.00367121	0.000965159	0.00909203	4.63348	0.000770936	0.00785783	9.00659e-05	2.94973	0.00107616	0.000203851	6.23822e-07	1.25007	0.18514	0.132229	0.560476	0.0437486	0.000425585	0.000470308	0.142551	0.000652429	0.0114873	0.00292739	0.00089049	0.038939	0.000412618	4.77975e-05	1.47248e-05	5.34966e-05	0.0251066	0.000602449	1.85493	0.000671306	0.211689	0.00725791	0.00471494	0.027261	0.116859	0.00291005
529	6.0652	529	4.57948	529	0.0115225	6.07123e-05	0.105928	7.76854e-06	0.0057109	8.90094e-05	0.0167629	0.00366835	0.000964302	0.00908874	4.63288	0.000770255	0.00785431	8.99846e-05	2.94912	0.00107569	0.000203709	6.23293e-07	1.24974	0.185063	0.132169	0.560376	0.043737	0.000425157	0.000469835	0.142486	0.00065188	0.0114797	0.00292528	0.000889688	0.0389171	0.000412306	4.77502e-05	1.4711e-05	5.34428e-05	0.0250924	0.000601958	1.85437	0.000670756	0.211628	0.00725594	0.00471276	0.0272484	0.11684	0.00290815
530	6.06519	530	4.57946	530	0.0115177	6.06512e-05	0.105866	7.76391e-06	0.00570835	8.89213e-05	0.0167517	0.0036655	0.000963445	0.00908544	4.63227	0.000769574	0.0078508	8.99033e-05	2.94852	0.00107522	0.000203567	6.22766e-07	1.2494	0.184986	0.13211	0.560276	0.0437255	0.00042473	0.000469363	0.142421	0.000651332	0.0114721	0.00292317	0.000888887	0.0388952	0.000411994	4.7703e-05	1.46971e-05	5.3389e-05	0.0250781	0.000601467	1.85381	0.000670206	0.211568	0.00725398	0.0047106	0.0272358	0.11682	0.00290625
531	6.06518	531	4.57944	531	0.0115129	6.05902e-05	0.105805	7.75928e-06	0.00570579	8.88334e-05	0.0167406	0.00366265	0.000962589	0.00908215	4.63167	0.000768894	0.00784728	8.98221e-05	2.94791	0.00107475	0.000203426	6.22239e-07	1.24907	0.18491	0.13205	0.560176	0.0437139	0.000424302	0.000468891	0.142356	0.000650784	0.0114646	0.00292106	0.000888087	0.0388734	0.000411682	4.76558e-05	1.46833e-05	5.33353e-05	0.0250639	0.000600977	1.85325	0.000669657	0.211507	0.00725201	0.00470843	0.0272232	0.116801	0.00290435
532	6.06518	532	4.57942	532	0.0115082	6.05293e-05	0.105743	7.75465e-06	0.00570324	8.87456e-05	0.0167294	0.00365981	0.000961734	0.00907886	4.63107	0.000768214	0.00784378	8.9741e-05	2.94731	0.00107428	0.000203284	6.21712e-07	1.24874	0.184833	0.131991	0.560076	0.0437024	0.000423876	0.000468419	0.142291	0.000650237	0.011457	0.00291896	0.000887288	0.0388516	0.00041137	4.76087e-05	1.46695e-05	5.32817e-05	0.0250497	0.000600487	1.85268	0.000669109	0.211447	0.00725005	0.00470626	0.0272106	0.116781	0.00290245
533	6.06517	533	4.5794	533	0.0115034	6.04685e-05	0.105682	7.75002e-06	0.00570069	8.86579e-05	0.0167183	0.00365697	0.00096088	0.00907558	4.63046	0.000767536	0.00784027	8.966e-05	2.94671	0.00107381	0.000203143	6.21186e-07	1.2484	0.184756	0.131931	0.559976	0.0436909	0.00042345	0.000467948	0.142227	0.00064969	0.0114494	0.00291685	0.00088649	0.0388298	0.000411059	4.75617e-05	1.46557e-05	5.32281e-05	0.0250355	0.000599998	1.85212	0.000668561	0.211387	0.00724808	0.00470409	0.027198	0.116761	0.00290055
534	6.06517	534	4.57939	534	0.0114986	6.04077e-05	0.10562	7.7454e-06	0.00569814	8.85703e-05	0.0167072	0.00365413	0.000960026	0.00907229	4.62986	0.000766858	0.00783676	8.95791e-05	2.9461	0.00107335	0.000203002	6.20661e-07	1.24807	0.18468	0.131872	0.559876	0.0436793	0.000423024	0.000467478	0.142162	0.000649144	0.0114418	0.00291475	0.000885692	0.038808	0.000410748	4.75147e-05	1.46419e-05	5.31746e-05	0.0250213	0.000599509	1.85156	0.000668013	0.211326	0.00724612	0.00470193	0.0271854	0.116742	0.00289866
535	6.06516	535	4.57937	535	0.0114939	6.0347e-05	0.105559	7.74079e-06	0.00569559	8.84828e-05	0.0166961	0.00365129	0.000959174	0.00906901	4.62925	0.000766181	0.00783326	8.94983e-05	2.9455	0.00107288	0.00020286	6.20136e-07	1.24774	0.184603	0.131812	0.559777	0.0436678	0.000422599	0.000467008	0.142097	0.000648598	0.0114343	0.00291265	0.000884896	0.0387862	0.000410438	4.74677e-05	1.46282e-05	5.31212e-05	0.0250072	0.000599021	1.851	0.000667467	0.211266	0.00724416	0.00469977	0.0271729	0.116722	0.00289676
536	6.06515	536	4.57935	536	0.0114891	6.02864e-05	0.105497	7.73617e-06	0.00569305	8.83954e-05	0.0166849	0.00364845	0.000958323	0.00906572	4.62865	0.000765504	0.00782976	8.94175e-05	2.9449	0.00107241	0.00020272	6.19612e-07	1.24741	0.184527	0.131753	0.559677	0.0436563	0.000422175	0.000466539	0.142033	0.000648053	0.0114267	0.00291055	0.0008841	0.0387644	0.000410127	4.74209e-05	1.46144e-05	5.30679e-05	0.024993	0.000598533	1.85044	0.00066692	0.211206	0.0072422	0.00469761	0.0271603	0.116703	0.00289487
537	6.06515	537	4.57933	537	0.0114844	6.02258e-05	0.105436	7.73156e-06	0.0056905	8.83081e-05	0.0166739	0.00364562	0.000957472	0.00906244	4.62805	0.000764829	0.00782627	8.93369e-05	2.94429	0.00107194	0.000202579	6.19088e-07	1.24708	0.18445	0.131694	0.559577	0.0436448	0.000421751	0.000466071	0.141968	0.000647509	0.0114192	0.00290846	0.000883305	0.0387427	0.000409817	4.7374e-05	1.46007e-05	5.30146e-05	0.0249789	0.000598046	1.84988	0.000666375	0.211146	0.00724024	0.00469545	0.0271478	0.116683	0.00289298
538	6.06514	538	4.57931	538	0.0114796	6.01654e-05	0.105375	7.72695e-06	0.00568796	8.82209e-05	0.0166628	0.00364279	0.000956623	0.00905916	4.62744	0.000764154	0.00782277	8.92563e-05	2.94369	0.00107148	0.000202438	6.18565e-07	1.24674	0.184374	0.131634	0.559477	0.0436333	0.000421327	0.000465603	0.141903	0.000646965	0.0114117	0.00290637	0.000882512	0.0387209	0.000409508	4.73273e-05	1.4587e-05	5.29613e-05	0.0249647	0.000597559	1.84932	0.00066583	0.211085	0.00723828	0.00469329	0.0271352	0.116664	0.00289109
539	6.06514	539	4.5793	539	0.0114749	6.0105e-05	0.105314	7.72235e-06	0.00568542	8.81338e-05	0.0166517	0.00363997	0.000955774	0.00905589	4.62684	0.00076348	0.00781928	8.91759e-05	2.94309	0.00107101	0.000202297	6.18042e-07	1.24641	0.184298	0.131575	0.559378	0.0436218	0.000420905	0.000465136	0.141839	0.000646422	0.0114041	0.00290427	0.000881719	0.0386992	0.000409198	4.72805e-05	1.45732e-05	5.29082e-05	0.0249506	0.000597073	1.84877	0.000665285	0.211025	0.00723632	0.00469113	0.0271227	0.116644	0.00288921
540	6.06513	540	4.57928	540	0.0114702	6.00447e-05	0.105253	7.71775e-06	0.00568288	8.80469e-05	0.0166406	0.00363714	0.000954927	0.00905261	4.62624	0.000762806	0.00781579	8.90955e-05	2.94248	0.00107055	0.000202157	6.1752e-07	1.24608	0.184221	0.131516	0.559278	0.0436103	0.000420482	0.000464669	0.141775	0.000645879	0.0113966	0.00290218	0.000880926	0.0386775	0.000408889	4.72339e-05	1.45596e-05	5.28551e-05	0.0249365	0.000596587	1.84821	0.000664741	0.210965	0.00723436	0.00468897	0.0271102	0.116625	0.00288732
541	6.06512	541	4.57926	541	0.0114654	5.99844e-05	0.105192	7.71316e-06	0.00568034	8.796e-05	0.0166296	0.00363432	0.00095408	0.00904934	4.62563	0.000762134	0.0078123	8.90152e-05	2.94188	0.00107008	0.000202016	6.16999e-07	1.24575	0.184145	0.131457	0.559178	0.0435988	0.00042006	0.000464203	0.14171	0.000645337	0.0113891	0.0029001	0.000880135	0.0386558	0.00040858	4.71873e-05	1.45459e-05	5.2802e-05	0.0249224	0.000596102	1.84765	0.000664198	0.210905	0.0072324	0.00468682	0.0270977	0.116605	0.00288544
542	6.06512	542	4.57925	542	0.0114607	5.99242e-05	0.10513	7.70856e-06	0.00567781	8.78732e-05	0.0166185	0.0036315	0.000953234	0.00904606	4.62503	0.000761462	0.00780881	8.8935e-05	2.94128	0.00106962	0.000201876	6.16478e-07	1.24542	0.184069	0.131398	0.559079	0.0435873	0.000419639	0.000463737	0.141646	0.000644796	0.0113816	0.00289801	0.000879345	0.0386342	0.000408272	4.71407e-05	1.45322e-05	5.27491e-05	0.0249083	0.000595617	1.84709	0.000663655	0.210845	0.00723045	0.00468467	0.0270852	0.116586	0.00288356
543	6.06511	543	4.57923	543	0.011456	5.98641e-05	0.105069	7.70398e-06	0.00567527	8.77866e-05	0.0166075	0.00362869	0.00095239	0.00904279	4.62443	0.00076079	0.00780533	8.88549e-05	2.94068	0.00106915	0.000201736	6.15957e-07	1.24509	0.183993	0.131339	0.558979	0.0435759	0.000419218	0.000463272	0.141581	0.000644255	0.0113741	0.00289593	0.000878555	0.0386125	0.000407963	4.70943e-05	1.45186e-05	5.26962e-05	0.0248942	0.000595133	1.84653	0.000663113	0.210785	0.00722849	0.00468251	0.0270727	0.116566	0.00288168
544	6.06511	544	4.57921	544	0.0114512	5.98041e-05	0.105009	7.69939e-06	0.00567274	8.77e-05	0.0165965	0.00362587	0.000951546	0.00903952	4.62383	0.00076012	0.00780185	8.87749e-05	2.94008	0.00106869	0.000201596	6.15437e-07	1.24476	0.183917	0.13128	0.55888	0.0435644	0.000418798	0.000462807	0.141517	0.000643714	0.0113666	0.00289385	0.000877767	0.0385909	0.000407656	4.70478e-05	1.4505e-05	5.26433e-05	0.0248801	0.000594649	1.84597	0.000662571	0.210725	0.00722654	0.00468036	0.0270602	0.116547	0.0028798
545	6.0651	545	4.57919	545	0.0114465	5.97442e-05	0.104948	7.69481e-06	0.00567021	8.76136e-05	0.0165855	0.00362306	0.000950703	0.00903626	4.62322	0.00075945	0.00779837	8.86949e-05	2.93947	0.00106822	0.000201456	6.14918e-07	1.24443	0.183841	0.131221	0.55878	0.0435529	0.000418378	0.000462344	0.141453	0.000643174	0.0113591	0.00289177	0.000876979	0.0385693	0.000407348	4.70014e-05	1.44914e-05	5.25906e-05	0.024866	0.000594166	1.84541	0.00066203	0.210665	0.00722458	0.00467822	0.0270477	0.116527	0.00287793
546	6.0651	546	4.57918	546	0.0114418	5.96843e-05	0.104887	7.69023e-06	0.00566768	8.75272e-05	0.0165744	0.00362026	0.000949861	0.00903299	4.62262	0.000758781	0.00779489	8.86151e-05	2.93887	0.00106776	0.000201317	6.14399e-07	1.2441	0.183765	0.131162	0.558681	0.0435415	0.000417959	0.00046188	0.141389	0.000642635	0.0113516	0.00288969	0.000876192	0.0385477	0.000407041	4.69551e-05	1.44778e-05	5.25378e-05	0.024852	0.000593683	1.84486	0.000661489	0.210605	0.00722263	0.00467607	0.0270352	0.116508	0.00287605
547	6.06509	547	4.57916	547	0.0114371	5.96245e-05	0.104826	7.68566e-06	0.00566515	8.7441e-05	0.0165634	0.00361745	0.00094902	0.00902973	4.62202	0.000758113	0.00779142	8.85354e-05	2.93827	0.0010673	0.000201177	6.13881e-07	1.24377	0.183689	0.131103	0.558582	0.04353	0.00041754	0.000461417	0.141324	0.000642096	0.0113441	0.00288761	0.000875406	0.0385261	0.000406734	4.69089e-05	1.44642e-05	5.24852e-05	0.0248379	0.000593201	1.8443	0.000660949	0.210545	0.00722068	0.00467392	0.0270228	0.116488	0.00287418
548	6.06508	548	4.57914	548	0.0114323	5.95648e-05	0.104765	7.68108e-06	0.00566262	8.73549e-05	0.0165525	0.00361465	0.000948179	0.00902647	4.62142	0.000757445	0.00778795	8.84557e-05	2.93767	0.00106683	0.000201037	6.13363e-07	1.24344	0.183613	0.131044	0.558482	0.0435186	0.000417122	0.000460955	0.14126	0.000641558	0.0113366	0.00288554	0.000874621	0.0385045	0.000406427	4.68627e-05	1.44506e-05	5.24326e-05	0.0248239	0.000592719	1.84374	0.000660409	0.210485	0.00721873	0.00467178	0.0270103	0.116469	0.00287231
549	6.06508	549	4.57913	549	0.0114276	5.95051e-05	0.104705	7.67652e-06	0.00566009	8.72688e-05	0.0165415	0.00361185	0.00094734	0.00902321	4.62082	0.000756779	0.00778448	8.83761e-05	2.93707	0.00106637	0.000200898	6.12846e-07	1.24311	0.183537	0.130985	0.558383	0.0435072	0.000416704	0.000460494	0.141196	0.00064102	0.0113292	0.00288346	0.000873837	0.0384829	0.00040612	4.68165e-05	1.44371e-05	5.23801e-05	0.0248099	0.000592238	1.84319	0.00065987	0.210425	0.00721678	0.00466963	0.0269979	0.116449	0.00287044
550	6.06507	550	4.57911	550	0.0114229	5.94455e-05	0.104644	7.67195e-06	0.00565757	8.71829e-05	0.0165305	0.00360905	0.000946502	0.00901995	4.62022	0.000756113	0.00778101	8.82966e-05	2.93647	0.00106591	0.000200759	6.12329e-07	1.24278	0.183462	0.130927	0.558283	0.0434957	0.000416287	0.000460032	0.141132	0.000640483	0.0113217	0.00288139	0.000873053	0.0384614	0.000405814	4.67704e-05	1.44235e-05	5.23277e-05	0.0247959	0.000591757	1.84263	0.000659332	0.210365	0.00721483	0.00466749	0.0269854	0.11643	0.00286857
551	6.06507	551	4.57909	551	0.0114182	5.9386e-05	0.104583	7.66739e-06	0.00565505	8.70971e-05	0.0165195	0.00360626	0.000945664	0.00901669	4.61961	0.000755447	0.00777754	8.82172e-05	2.93587	0.00106544	0.00020062	6.11813e-07	1.24245	0.183386	0.130868	0.558184	0.0434843	0.00041587	0.000459572	0.141068	0.000639947	0.0113143	0.00287933	0.000872271	0.0384399	0.000405508	4.67244e-05	1.441e-05	5.22753e-05	0.0247818	0.000591277	1.84207	0.000658794	0.210305	0.00721288	0.00466535	0.026973	0.11641	0.0028667
552	6.06506	552	4.57908	552	0.0114135	5.93266e-05	0.104523	7.66283e-06	0.00565253	8.70114e-05	0.0165086	0.00360347	0.000944828	0.00901344	4.61901	0.000754783	0.00777408	8.81379e-05	2.93527	0.00106498	0.000200481	6.11297e-07	1.24212	0.18331	0.130809	0.558085	0.0434729	0.000415454	0.000459112	0.141004	0.000639411	0.0113068	0.00287726	0.000871489	0.0384184	0.000405203	4.66784e-05	1.43965e-05	5.22229e-05	0.0247679	0.000590797	1.84152	0.000658257	0.210245	0.00721093	0.00466321	0.0269606	0.116391	0.00286484
553	6.06506	553	4.57906	553	0.0114088	5.92672e-05	0.104462	7.65828e-06	0.00565001	8.69257e-05	0.0164977	0.00360068	0.000943992	0.00901018	4.61841	0.000754119	0.00777062	8.80587e-05	2.93467	0.00106452	0.000200342	6.10782e-07	1.24179	0.183235	0.130751	0.557986	0.0434615	0.000415038	0.000458653	0.14094	0.000638876	0.0112994	0.0028752	0.000870708	0.0383969	0.000404898	4.66324e-05	1.4383e-05	5.21707e-05	0.0247539	0.000590318	1.84096	0.00065772	0.210186	0.00720898	0.00466107	0.0269481	0.116371	0.00286298
554	6.06505	554	4.57904	554	0.0114041	5.92079e-05	0.104402	7.65373e-06	0.00564749	8.68402e-05	0.0164867	0.00359789	0.000943157	0.00900693	4.61781	0.000753456	0.00776716	8.79796e-05	2.93407	0.00106406	0.000200203	6.10268e-07	1.24146	0.183159	0.130692	0.557887	0.0434501	0.000414623	0.000458194	0.140877	0.000638341	0.011292	0.00287313	0.000869928	0.0383754	0.000404593	4.65866e-05	1.43696e-05	5.21185e-05	0.0247399	0.000589839	1.84041	0.000657184	0.210126	0.00720704	0.00465893	0.0269357	0.116352	0.00286112
555	6.06505	555	4.57903	555	0.0113994	5.91487e-05	0.104342	7.64918e-06	0.00564498	8.67548e-05	0.0164758	0.00359511	0.000942323	0.00900368	4.61721	0.000752793	0.00776371	8.79005e-05	2.93347	0.0010636	0.000200064	6.09754e-07	1.24113	0.183084	0.130633	0.557787	0.0434387	0.000414208	0.000457735	0.140813	0.000637807	0.0112845	0.00287107	0.000869149	0.0383539	0.000404288	4.65407e-05	1.43561e-05	5.20664e-05	0.0247259	0.00058936	1.83985	0.000656648	0.210066	0.00720509	0.0046568	0.0269233	0.116333	0.00285926
556	6.06504	556	4.57901	556	0.0113947	5.90895e-05	0.104281	7.64464e-06	0.00564246	8.66695e-05	0.0164649	0.00359233	0.000941491	0.00900044	4.61661	0.000752132	0.00776025	8.78216e-05	2.93287	0.00106314	0.000199926	6.0924e-07	1.2408	0.183008	0.130575	0.557688	0.0434273	0.000413794	0.000457278	0.140749	0.000637273	0.0112771	0.00286901	0.000868371	0.0383325	0.000403984	4.6495e-05	1.43427e-05	5.20143e-05	0.024712	0.000588882	1.83929	0.000656113	0.210007	0.00720315	0.00465466	0.0269109	0.116313	0.0028574
557	6.06503	557	4.57899	557	0.01139	5.90305e-05	0.104221	7.6401e-06	0.00563995	8.65843e-05	0.016454	0.00358955	0.000940659	0.00899719	4.61601	0.000751471	0.0077568	8.77427e-05	2.93227	0.00106268	0.000199787	6.08728e-07	1.24047	0.182933	0.130516	0.557589	0.043416	0.00041338	0.000456821	0.140685	0.00063674	0.0112697	0.00286696	0.000867594	0.0383111	0.00040368	4.64493e-05	1.43293e-05	5.19623e-05	0.024698	0.000588405	1.83874	0.000655578	0.209947	0.00720121	0.00465253	0.0268986	0.116294	0.00285554
558	6.06503	558	4.57898	558	0.0113853	5.89714e-05	0.104161	7.63556e-06	0.00563744	8.64992e-05	0.0164431	0.00358678	0.000939827	0.00899395	4.61541	0.00075081	0.00775335	8.76639e-05	2.93168	0.00106222	0.000199649	6.08215e-07	1.24014	0.182858	0.130458	0.55749	0.0434046	0.000412967	0.000456364	0.140621	0.000636207	0.0112623	0.0028649	0.000866817	0.0382896	0.000403376	4.64036e-05	1.43158e-05	5.19104e-05	0.0246841	0.000587928	1.83818	0.000655044	0.209887	0.00719926	0.0046504	0.0268862	0.116274	0.00285369
559	6.06502	559	4.57896	559	0.0113806	5.89125e-05	0.104101	7.63103e-06	0.00563493	8.64142e-05	0.0164322	0.003584	0.000938997	0.0089907	4.61481	0.000750151	0.00774991	8.75852e-05	2.93108	0.00106176	0.000199511	6.07703e-07	1.23981	0.182782	0.1304	0.557391	0.0433932	0.000412554	0.000455908	0.140558	0.000635675	0.0112549	0.00286285	0.000866041	0.0382682	0.000403072	4.6358e-05	1.43025e-05	5.18585e-05	0.0246702	0.000587452	1.83763	0.000654511	0.209828	0.00719732	0.00464827	0.0268738	0.116255	0.00285184
560	6.06502	560	4.57894	560	0.0113759	5.88537e-05	0.104041	7.6265e-06	0.00563242	8.63293e-05	0.0164213	0.00358123	0.000938168	0.00898746	4.61421	0.000749492	0.00774646	8.75066e-05	2.93048	0.0010613	0.000199373	6.07192e-07	1.23949	0.182707	0.130341	0.557292	0.0433819	0.000412142	0.000455453	0.140494	0.000635144	0.0112475	0.0028608	0.000865267	0.0382469	0.000402769	4.63125e-05	1.42891e-05	5.18067e-05	0.0246563	0.000586976	1.83708	0.000653978	0.209768	0.00719538	0.00464614	0.0268615	0.116235	0.00284998
561	6.06501	561	4.57893	561	0.0113712	5.87949e-05	0.103981	7.62198e-06	0.00562991	8.62445e-05	0.0164105	0.00357847	0.00093734	0.00898422	4.61361	0.000748834	0.00774302	8.74281e-05	2.92988	0.00106084	0.000199235	6.06681e-07	1.23916	0.182632	0.130283	0.557193	0.0433705	0.00041173	0.000454998	0.140431	0.000634613	0.0112401	0.00285875	0.000864493	0.0382255	0.000402466	4.6267e-05	1.42757e-05	5.17549e-05	0.0246424	0.0005865	1.83652	0.000653445	0.209709	0.00719344	0.00464401	0.0268491	0.116216	0.00284813
562	6.06501	562	4.57891	562	0.0113666	5.87362e-05	0.103921	7.61745e-06	0.00562741	8.61598e-05	0.0163996	0.0035757	0.000936512	0.00898098	4.61301	0.000748177	0.00773958	8.73497e-05	2.92928	0.00106038	0.000199097	6.06171e-07	1.23883	0.182557	0.130225	0.557094	0.0433592	0.000411319	0.000454543	0.140367	0.000634083	0.0112327	0.0028567	0.00086372	0.0382041	0.000402164	4.62215e-05	1.42624e-05	5.17032e-05	0.0246285	0.000586025	1.83597	0.000652913	0.209649	0.0071915	0.00464188	0.0268368	0.116197	0.00284629
563	6.065	563	4.5789	563	0.0113619	5.86775e-05	0.103861	7.61293e-06	0.0056249	8.60752e-05	0.0163888	0.00357294	0.000935686	0.00897775	4.61242	0.00074752	0.00773614	8.72714e-05	2.92869	0.00105992	0.000198959	6.05661e-07	1.2385	0.182482	0.130166	0.556995	0.0433478	0.000410909	0.000454089	0.140304	0.000633553	0.0112254	0.00285465	0.000862947	0.0381828	0.000401861	4.61761e-05	1.4249e-05	5.16516e-05	0.0246146	0.000585551	1.83541	0.000652382	0.209589	0.00718956	0.00463976	0.0268244	0.116177	0.00284444
564	6.065	564	4.57888	564	0.0113572	5.86189e-05	0.103801	7.60842e-06	0.0056224	8.59907e-05	0.0163779	0.00357018	0.00093486	0.00897451	4.61182	0.000746864	0.00773271	8.71931e-05	2.92809	0.00105946	0.000198822	6.05152e-07	1.23817	0.182407	0.130108	0.556896	0.0433365	0.000410499	0.000453636	0.14024	0.000633024	0.011218	0.00285261	0.000862176	0.0381615	0.000401559	4.61308e-05	1.42357e-05	5.16e-05	0.0246007	0.000585077	1.83486	0.000651851	0.20953	0.00718762	0.00463763	0.0268121	0.116158	0.0028426
565	6.06499	565	4.57886	565	0.0113525	5.85604e-05	0.103741	7.60391e-06	0.0056199	8.59063e-05	0.0163671	0.00356742	0.000934035	0.00897128	4.61122	0.000746209	0.00772927	8.71149e-05	2.92749	0.001059	0.000198684	6.04644e-07	1.23785	0.182332	0.13005	0.556797	0.0433252	0.000410089	0.000453184	0.140177	0.000632495	0.0112106	0.00285057	0.000861405	0.0381402	0.000401258	4.60855e-05	1.42224e-05	5.15486e-05	0.0245869	0.000584603	1.83431	0.000651321	0.209471	0.00718569	0.00463551	0.0267998	0.116138	0.00284075
566	6.06499	566	4.57885	566	0.0113479	5.8502e-05	0.103681	7.5994e-06	0.0056174	8.5822e-05	0.0163563	0.00356467	0.000933211	0.00896805	4.61062	0.000745555	0.00772584	8.70369e-05	2.92689	0.00105855	0.000198547	6.04136e-07	1.23752	0.182257	0.129992	0.556699	0.0433139	0.00040968	0.000452731	0.140113	0.000631967	0.0112033	0.00284853	0.000860636	0.0381189	0.000400956	4.60403e-05	1.42091e-05	5.14971e-05	0.024573	0.00058413	1.83375	0.000650791	0.209411	0.00718375	0.00463339	0.0267875	0.116119	0.00283891
567	6.06498	567	4.57883	567	0.0113432	5.84436e-05	0.103621	7.59489e-06	0.00561491	8.57378e-05	0.0163455	0.00356192	0.000932388	0.00896482	4.61002	0.000744901	0.00772241	8.69589e-05	2.9263	0.00105809	0.00019841	6.03628e-07	1.23719	0.182182	0.129934	0.5566	0.0433025	0.000409271	0.00045228	0.14005	0.000631439	0.0111959	0.00284649	0.000859867	0.0380976	0.000400655	4.59952e-05	1.41958e-05	5.14457e-05	0.0245592	0.000583657	1.8332	0.000650262	0.209352	0.00718182	0.00463127	0.0267752	0.1161	0.00283707
568	6.06498	568	4.57882	568	0.0113385	5.83854e-05	0.103562	7.59039e-06	0.00561241	8.56537e-05	0.0163347	0.00355917	0.000931566	0.00896159	4.60942	0.000744248	0.00771899	8.68809e-05	2.9257	0.00105763	0.000198273	6.03121e-07	1.23686	0.182107	0.129876	0.556501	0.0432912	0.000408863	0.000451829	0.139987	0.000630912	0.0111886	0.00284445	0.000859099	0.0380763	0.000400354	4.595e-05	1.41826e-05	5.13944e-05	0.0245453	0.000583185	1.83265	0.000649733	0.209292	0.00717988	0.00462915	0.0267629	0.11608	0.00283523
569	6.06497	569	4.5788	569	0.0113339	5.83271e-05	0.103502	7.58589e-06	0.00560992	8.55697e-05	0.0163239	0.00355642	0.000930745	0.00895837	4.60883	0.000743595	0.00771556	8.68031e-05	2.92511	0.00105717	0.000198136	6.02615e-07	1.23654	0.182033	0.129818	0.556402	0.0432799	0.000408455	0.000451378	0.139923	0.000630386	0.0111813	0.00284242	0.000858332	0.0380551	0.000400054	4.5905e-05	1.41693e-05	5.13432e-05	0.0245315	0.000582714	1.8321	0.000649205	0.209233	0.00717795	0.00462703	0.0267506	0.116061	0.0028334
570	6.06496	570	4.57878	570	0.0113292	5.8269e-05	0.103442	7.5814e-06	0.00560743	8.54859e-05	0.0163131	0.00355368	0.000929925	0.00895514	4.60823	0.000742944	0.00771214	8.67254e-05	2.92451	0.00105672	0.000197999	6.02109e-07	1.23621	0.181958	0.12976	0.556304	0.0432686	0.000408048	0.000450928	0.13986	0.00062986	0.0111739	0.00284039	0.000857565	0.0380339	0.000399753	4.586e-05	1.41561e-05	5.1292e-05	0.0245177	0.000582243	1.83154	0.000648678	0.209174	0.00717602	0.00462492	0.0267383	0.116042	0.00283156
571	6.06496	571	4.57877	571	0.0113246	5.82109e-05	0.103383	7.57691e-06	0.00560493	8.54021e-05	0.0163023	0.00355094	0.000929105	0.00895192	4.60763	0.000742293	0.00770872	8.66477e-05	2.92391	0.00105626	0.000197862	6.01603e-07	1.23588	0.181883	0.129702	0.556205	0.0432574	0.000407641	0.000450479	0.139797	0.000629335	0.0111666	0.00283836	0.0008568	0.0380127	0.000399453	4.5815e-05	1.41429e-05	5.12409e-05	0.0245039	0.000581772	1.83099	0.000648151	0.209115	0.00717409	0.0046228	0.0267261	0.116022	0.00282973
572	6.06495	572	4.57875	572	0.0113199	5.81529e-05	0.103323	7.57242e-06	0.00560245	8.53184e-05	0.0162915	0.0035482	0.000928287	0.0089487	4.60703	0.000741643	0.0077053	8.65702e-05	2.92332	0.0010558	0.000197726	6.01098e-07	1.23556	0.181809	0.129644	0.556106	0.0432461	0.000407235	0.00045003	0.139734	0.00062881	0.0111593	0.00283633	0.000856035	0.0379915	0.000399154	4.57701e-05	1.41297e-05	5.11898e-05	0.0244901	0.000581302	1.83044	0.000647624	0.209055	0.00717215	0.00462069	0.0267138	0.116003	0.0028279
573	6.06495	573	4.57874	573	0.0113152	5.8095e-05	0.103264	7.56793e-06	0.00559996	8.52348e-05	0.0162808	0.00354547	0.000927469	0.00894548	4.60644	0.000740993	0.00770189	8.64927e-05	2.92272	0.00105535	0.000197589	6.00594e-07	1.23523	0.181734	0.129586	0.556008	0.0432348	0.00040683	0.000449582	0.139671	0.000628285	0.011152	0.0028343	0.000855272	0.0379703	0.000398854	4.57253e-05	1.41165e-05	5.11388e-05	0.0244763	0.000580832	1.82989	0.000647098	0.208996	0.00717022	0.00461858	0.0267016	0.115984	0.00282607
574	6.06494	574	4.57872	574	0.0113106	5.80371e-05	0.103204	7.56345e-06	0.00559747	8.51513e-05	0.01627	0.00354273	0.000926652	0.00894227	4.60584	0.000740344	0.00769848	8.64153e-05	2.92213	0.00105489	0.000197453	6.0009e-07	1.23491	0.18166	0.129528	0.555909	0.0432235	0.000406424	0.000449134	0.139608	0.000627762	0.0111447	0.00283228	0.000854509	0.0379491	0.000398555	4.56805e-05	1.41034e-05	5.10879e-05	0.0244626	0.000580363	1.82934	0.000646573	0.208937	0.0071683	0.00461647	0.0266893	0.115964	0.00282424
575	6.06494	575	4.57871	575	0.011306	5.79793e-05	0.103145	7.55898e-06	0.00559499	8.50679e-05	0.0162593	0.00354	0.000925836	0.00893905	4.60524	0.000739696	0.00769507	8.6338e-05	2.92153	0.00105444	0.000197317	5.99587e-07	1.23458	0.181586	0.129471	0.555811	0.0432123	0.00040602	0.000448687	0.139545	0.000627238	0.0111374	0.00283025	0.000853747	0.037928	0.000398256	4.56358e-05	1.40902e-05	5.1037e-05	0.0244488	0.000579894	1.82879	0.000646048	0.208878	0.00716637	0.00461436	0.0266771	0.115945	0.00282241
576	6.06493	576	4.57869	576	0.0113013	5.79216e-05	0.103086	7.5545e-06	0.0055925	8.49846e-05	0.0162486	0.00353728	0.000925021	0.00893584	4.60465	0.000739049	0.00769166	8.62608e-05	2.92094	0.00105398	0.000197181	5.99084e-07	1.23425	0.181511	0.129413	0.555712	0.043201	0.000405616	0.00044824	0.139482	0.000626716	0.0111301	0.00282823	0.000852985	0.0379068	0.000397958	4.55911e-05	1.40771e-05	5.09862e-05	0.0244351	0.000579426	1.82824	0.000645524	0.208819	0.00716444	0.00461225	0.0266648	0.115926	0.00282059
577	6.06493	577	4.57868	577	0.0112967	5.7864e-05	0.103026	7.55003e-06	0.00559002	8.49014e-05	0.0162379	0.00353455	0.000924207	0.00893262	4.60405	0.000738402	0.00768825	8.61837e-05	2.92034	0.00105353	0.000197044	5.98582e-07	1.23393	0.181437	0.129355	0.555614	0.0431898	0.000405212	0.000447794	0.139419	0.000626194	0.0111228	0.00282621	0.000852225	0.0378857	0.00039766	4.55465e-05	1.4064e-05	5.09355e-05	0.0244213	0.000578958	1.82769	0.000645	0.20876	0.00716251	0.00461014	0.0266526	0.115906	0.00281876
578	6.06492	578	4.57866	578	0.011292	5.78064e-05	0.102967	7.54556e-06	0.00558754	8.48184e-05	0.0162272	0.00353183	0.000923394	0.00892941	4.60345	0.000737756	0.00768485	8.61066e-05	2.91975	0.00105308	0.000196909	5.9808e-07	1.2336	0.181363	0.129298	0.555515	0.0431785	0.000404809	0.000447348	0.139356	0.000625672	0.0111155	0.0028242	0.000851465	0.0378646	0.000397362	4.55019e-05	1.40508e-05	5.08848e-05	0.0244076	0.00057849	1.82714	0.000644477	0.208701	0.00716059	0.00460804	0.0266404	0.115887	0.00281694
[truncated: 422 more rows]
[truncated: 162 more columns]

## Sheet: Supplementary Figure 1
Supplementary figure 1a (N=50)									Supplementary figure 1a (N=200)
Random regular		Small-world		Erdos-Renyi		Scale-free			Random regular		Small-world		Erdos-Renyi		Scale-free
[truncated: 22 more rows]

## Sheet: Supplementary Figure 2
Supplementary figure 2a (<k>=4)									Supplementary figure 2a (<k>=8)
Random regular		Small-world		Erdos-Renyi		Scale-free			Random regular		Small-world		Erdos-Renyi		Scale-free
[truncated: 22 more rows]

## Sheet: Supplementary Figure 3
Supplementary figure 3a (delta=0.025)									Supplementary figure 3a (delta=0.05)									Supplementary figure 3a (delta=0.1)
[truncated: 23 more rows]

[truncated: 10 more sheets: Supplementary Figure 4, Supplementary Figure 5, Supplementary Figure 6, Supplementary Figure 7, Supplementary Figure 8, Supplementary Figure 9, Supplementary Figure 10, Supplementary Figure 11, Supplementary Figure 12, Supplementary Figure 13]
